# Supplementary material for: 10-Acetyl-10H-phenothia­zine 5-oxide
Source: Acta Crystallogr Sect E Struct Rep Online. 2009 Jul 25;65(Pt 8):o1978. doi: 10.1107/S1600536809028487 (PMC2977198; doi:10.1107/S1600536809028487)
Supplement: Supplementary file 2 [file e-65-o1978-Isup2.hkl]

# 
# h,k,l, Fc-squared, Fo-squared, sigma(Fo-squared) and status flag 
# 
data_I
_shelx_title '    I in space group P2(1)/n' 
_shelx_refln_list_code          4 
_shelx_F_calc_maximum      202.58 
_exptl_crystal_F_000       536.00 
_reflns_d_resolution_high  0.7460 
 
loop_ 
 _symmetry_equiv_pos_as_xyz 
 'x, y, z' 
 '-x+1/2, y+1/2, -z+1/2' 
 '-x, -y, -z' 
 'x-1/2, -y-1/2, z-1/2' 
 
_cell_length_a     8.1244 
_cell_length_b    14.1787 
_cell_length_c    10.7576 
_cell_angle_alpha  90.000 
_cell_angle_beta  100.963 
_cell_angle_gamma  90.000 
 
_shelx_F_squared_multiplier     1.000 
 
loop_ 
 _refln_index_h 
 _refln_index_k 
 _refln_index_l 
 _refln_F_squared_calc 
 _refln_F_squared_meas 
 _refln_F_squared_sigma 
 _refln_observed_status 
   2   0   0      997.14      954.14      8.07 o 
   4   0   0     1029.63     1062.85      7.60 o 
   6   0   0     1762.37     1674.04     20.44 o 
   8   0   0       62.30       63.85      3.16 o 
  10   0   0       22.57       18.69      2.24 o 
   1   1   0     4276.58     4188.46     32.01 o 
   2   1   0      855.90      866.70      6.80 o 
   3   1   0       45.20       37.31      0.68 o 
   4   1   0       92.17       77.80      0.91 o 
   5   1   0      298.29      321.10      2.39 o 
   6   1   0      442.00      404.47      4.29 o 
   7   1   0      195.46      194.04      3.38 o 
   8   1   0      119.83      127.41      2.93 o 
   9   1   0       12.93       11.95      1.34 o 
  10   1   0        0.57        0.95      1.64 o 
   0   2   0    11753.79    11381.97    144.06 o 
   1   2   0       17.80       19.87      0.50 o 
   2   2   0       14.39       15.77      0.40 o 
   3   2   0     1789.37     1748.31      9.20 o 
   4   2   0     1465.61     1598.24      8.70 o 
   5   2   0       81.38       76.88      1.13 o 
   6   2   0      425.32      399.42      4.21 o 
   7   2   0       16.91       14.43      1.52 o 
   8   2   0        6.54        6.80      1.05 o 
   9   2   0       24.25       27.87      2.11 o 
  10   2   0       25.10       20.99      2.26 o 
   1   3   0     3796.15     3796.60     29.79 o 
   2   3   0      202.52      161.09      1.58 o 
   3   3   0      789.25      816.41      4.82 o 
   4   3   0       88.15       99.85      1.34 o 
   5   3   0      237.38      233.98      2.26 o 
   6   3   0      188.43      195.85      3.82 o 
   7   3   0       75.77       77.87      2.61 o 
   8   3   0        3.66        4.60      1.41 o 
   9   3   0        0.75        0.93      1.46 o 
  10   3   0        1.21       -1.16      2.44 o 
   0   4   0      749.30      711.84     10.48 o 
   1   4   0       40.86       52.64      1.18 o 
   2   4   0      683.10      716.87      5.43 o 
   3   4   0      143.35      172.88      1.82 o 
   4   4   0     1151.24     1250.79      7.93 o 
   5   4   0        2.56        2.87      0.56 o 
   6   4   0      142.64      137.50      2.75 o 
   7   4   0      165.14      155.69      3.61 o 
   8   4   0        5.52        6.79      1.94 o 
   9   4   0        3.65        7.85      2.14 o 
  10   4   0       25.57       27.52      5.28 o 
   1   5   0       25.89       32.76      0.97 o 
   2   5   0        6.98       10.79      0.75 o 
   3   5   0       31.94       35.33      0.89 o 
   4   5   0        9.73        7.20      0.39 o 
   5   5   0      149.51      140.19      1.90 o 
   6   5   0       29.83       26.40      1.47 o 
   7   5   0       20.77       23.38      1.65 o 
   8   5   0        8.93        7.87      4.27 o 
   9   5   0       14.20       17.47      2.54 o 
  10   5   0        2.83        2.13      2.24 o 
   0   6   0     5212.11     5467.58     69.23 o 
   1   6   0      600.58      661.18      6.48 o 
   2   6   0      186.54      203.45      2.20 o 
   3   6   0       80.22      101.01      1.52 o 
   4   6   0      532.62      520.79      4.21 o 
   5   6   0       92.65       97.69      2.47 o 
   6   6   0      242.67      228.98      3.86 o 
   7   6   0        0.07       -0.29      1.18 o 
   8   6   0        0.08       -0.41      1.65 o 
   9   6   0       12.17       14.27      2.84 o 
  10   6   0        4.21        6.28      3.25 o 
   1   7   0      914.48      983.93      8.01 o 
   2   7   0        0.80        2.33      0.50 o 
   3   7   0      258.72      243.09      2.61 o 
   4   7   0      108.98      105.65      1.96 o 
   5   7   0      192.19      189.73      4.35 o 
   6   7   0        0.83        8.38      1.55 o 
   7   7   0       16.47       16.80      1.72 o 
   8   7   0       51.34       52.15      3.22 o 
   9   7   0        6.74       11.52      2.33 o 
   0   8   0      805.28      971.85     15.06 o 
   1   8   0       82.76       50.44      1.71 o 
   2   8   0      263.39      257.96      3.33 o 
   3   8   0     1030.43      958.55      8.45 o 
   4   8   0      108.53      102.07      3.70 o 
   5   8   0        0.57       -0.65      1.24 o 
   6   8   0        0.60        1.83      1.23 o 
   7   8   0       59.35       61.36      2.61 o 
   8   8   0        2.86        5.28      2.03 o 
   9   8   0       13.91       12.04      3.66 o 
   1   9   0      396.50      399.57      4.53 o 
   2   9   0      395.85      353.00      4.27 o 
   3   9   0      278.96      311.94      4.59 o 
   4   9   0      225.67      204.60      5.46 o 
   5   9   0      118.31      127.66     12.39 o 
   6   9   0      246.11      253.50      8.94 o 
   7   9   0       67.55       59.88      2.60 o 
   8   9   0       40.07       31.94      2.70 o 
   9   9   0        4.67        5.16      2.33 o 
   0  10   0     1220.59     1300.33     34.12 o 
   1  10   0        0.81        0.89      0.70 o 
   2  10   0       60.60       66.01      1.82 o 
   3  10   0        5.24        6.28      1.39 o 
   4  10   0      734.03      656.91     14.62 o 
   5  10   0      216.76      206.78      7.72 o 
   6  10   0      283.32      270.56      9.34 o 
   7  10   0        1.59        2.03      3.25 o 
   8  10   0        7.03        5.05      3.45 o 
   9  10   0        0.99        5.26      2.40 o 
   1  11   0      134.31      152.23      2.74 o 
   2  11   0      772.88      774.46      9.84 o 
   3  11   0        4.60       11.78      2.44 o 
   4  11   0      551.82      530.16     12.59 o 
   5  11   0       46.32       43.47      4.06 o 
   6  11   0        0.28        6.91      3.25 o 
   7  11   0       61.17       52.81      5.28 o 
   8  11   0        0.07        0.41      3.66 o 
   0  12   0       30.88       28.44      3.25 o 
   1  12   0      128.27      123.40      4.48 o 
   2  12   0       51.41       53.70      3.18 o 
   3  12   0       81.84       81.25      4.47 o 
   4  12   0        4.80        6.50      2.44 o 
   5  12   0        1.24       -2.03      2.03 o 
   6  12   0       17.17       16.66      3.66 o 
   7  12   0        2.60        2.44      3.66 o 
   8  12   0        4.34        6.91      4.06 o 
   1  13   0       67.77       56.22      2.63 o 
   2  13   0       15.08       14.61      2.44 o 
   3  13   0        0.89        0.00      2.03 o 
   4  13   0       31.74       26.81      3.25 o 
   5  13   0       19.69       21.94      3.66 o 
   6  13   0        0.12        2.03      3.25 o 
   7  13   0        0.54       -0.41      3.25 o 
   0  14   0      157.40      145.44      6.91 o 
   1  14   0       12.36       11.85      1.56 o 
   2  14   0       12.99       13.01      2.03 o 
   3  14   0        0.88        1.22      2.03 o 
   4  14   0        3.71        4.87      2.84 o 
   5  14   0       16.57       19.09      3.66 o 
   6  14   0       28.69       34.94      4.87 o 
   7  14   0        3.80        8.12      4.06 o 
   1  15   0       31.61       33.72      3.66 o 
   2  15   0        3.27        3.25      1.44 o 
   3  15   0       18.73       20.72      3.25 o 
   4  15   0        0.39        1.62      2.44 o 
   5  15   0        5.40        3.66      3.25 o 
   6  15   0       11.96       10.16      4.06 o 
   0  16   0       70.15       75.56      5.28 o 
   1  16   0        3.42        4.67      2.23 o 
   2  16   0       14.86       20.04      2.30 o 
   3  16   0        1.35        2.44      2.84 o 
   4  16   0       22.34       22.34      3.66 o 
   5  16   0        0.25        4.06      3.25 o 
   1  17   0        1.95        3.47      1.85 o 
   2  17   0       69.06       75.04      3.58 o 
   3  17   0        0.00        1.22      2.84 o 
   4  17   0       46.84       46.31      4.87 o 
   0  18   0        7.82       12.59      3.66 o 
   1  18   0       57.67       61.66      3.81 o 
   2  18   0        5.09        6.50      2.14 o 
   3  18   0       50.16       54.84      5.28 o 
  -9   0   1      135.41      128.58     13.20 o 
  -7   0   1      506.70      509.22      8.47 o 
  -5   0   1      238.53      236.69      2.22 o 
  -3   0   1      234.04      213.92      3.39 o 
  -1   0   1     1837.43     1875.39     18.35 o 
   1   0   1     3261.80     3232.90     33.15 o 
   3   0   1      170.95      191.60      2.28 o 
   5   0   1      122.03      166.41      3.09 o 
   7   0   1      326.75      306.79      9.14 o 
   9   0   1       32.27       34.25      2.72 o 
 -10   1   1      176.62      182.68      6.83 o 
  -9   1   1        0.67        0.72      1.24 o 
  -8   1   1        0.11        0.39      1.23 o 
  -7   1   1       19.95       22.19      1.23 o 
  -6   1   1       51.60       51.14      1.82 o 
  -5   1   1        0.05        1.58      0.39 o 
  -4   1   1     1563.33     1548.46      8.48 o 
  -3   1   1       22.59       25.26      0.46 o 
  -2   1   1     1800.78     1784.58     12.28 o 
  -1   1   1      200.01      234.22      1.81 o 
   0   1   1     1055.06     1003.42      5.88 o 
   1   1   1      711.62      736.52      5.35 o 
   2   1   1     2522.95     2721.99     13.59 o 
   3   1   1      764.61      727.27      3.76 o 
   4   1   1        7.72       11.97      0.40 o 
   5   1   1       47.24       45.80      0.95 o 
   6   1   1      290.48      264.23      3.64 o 
   7   1   1      160.24      157.65      3.19 o 
   8   1   1      203.94      205.59      3.85 o 
   9   1   1       11.33       12.71      1.57 o 
  10   1   1       12.52       14.51      2.11 o 
 -10   2   1        0.00        1.76      1.64 o 
  -9   2   1       93.27       93.80      4.89 o 
  -8   2   1       51.12       53.77      3.70 o 
  -7   2   1      505.55      473.01      6.72 o 
  -6   2   1       80.84       67.61      1.41 o 
  -5   2   1        0.11        0.80      0.37 o 
  -4   2   1       18.33       34.92      0.89 o 
  -3   2   1     1160.54     1176.29      6.09 o 
  -2   2   1      210.33      199.42      1.58 o 
  -1   2   1     3383.41     3552.44     19.76 o 
   0   2   1        0.97        4.76      0.31 o 
   1   2   1     1825.29     1842.36     12.10 o 
   2   2   1     1020.24     1301.85      7.36 o 
   3   2   1        1.40        4.66      0.38 o 
   4   2   1       78.59       55.75      0.91 o 
   5   2   1       35.51       38.27      0.88 o 
   6   2   1      146.77      139.69      2.36 o 
   7   2   1      403.87      404.70      5.26 o 
   8   2   1       32.51       36.08      1.84 o 
   9   2   1       19.26       12.93      1.50 o 
  10   2   1        0.14       -1.55      1.55 o 
 -10   3   1       22.64       20.52      2.18 o 
  -9   3   1        0.00       -1.04      1.31 o 
  -8   3   1        1.98        1.80      1.67 o 
  -7   3   1       11.71       12.55      1.37 o 
  -6   3   1      215.66      216.86      3.60 o 
  -5   3   1        0.76        1.98      0.44 o 
  -4   3   1       27.32       39.17      1.02 o 
  -3   3   1        4.67        8.82      0.37 o 
  -2   3   1       18.83       24.42      0.55 o 
  -1   3   1     5792.08     5757.23     37.90 o 
   0   3   1     1554.96     1576.52     14.57 o 
   1   3   1        5.55        6.04      0.50 o 
   2   3   1        0.10        6.26      0.33 o 
   3   3   1       90.77       81.15      0.87 o 
   4   3   1       42.14       44.47      1.16 o 
   5   3   1      426.45      415.14      3.13 o 
   6   3   1       92.45       95.34      2.07 o 
   7   3   1       23.52       22.84      1.31 o 
   8   3   1       64.42       64.46      3.42 o 
   9   3   1       13.48       18.58      2.02 o 
  10   3   1       13.80        9.95      2.59 o 
 -10   4   1        0.14        0.87      1.95 o 
  -9   4   1       89.38      104.17      8.00 o 
  -8   4   1       40.99       37.64      2.08 o 
  -7   4   1        1.72        1.56      1.13 o 
  -6   4   1        2.71        2.55      0.72 o 
  -5   4   1      604.59      601.11      4.72 o 
  -4   4   1       82.44       94.26      1.10 o 
  -3   4   1     2181.79     2236.14     11.47 o 
  -2   4   1      106.15       97.19      1.17 o 
  -1   4   1        1.56        3.08      0.28 o 
   0   4   1      380.98      371.44      4.00 o 
   1   4   1      288.81      276.44      3.14 o 
   2   4   1      744.09      755.59      5.31 o 
   3   4   1     4607.58     4832.74     26.06 o 
   4   4   1        6.44        4.73      0.33 o 
   5   4   1       48.50       70.84      1.20 o 
   6   4   1       22.60       27.42      1.47 o 
   7   4   1      187.51      188.66      4.04 o 
   8   4   1        4.88        3.06      1.72 o 
   9   4   1       10.89       10.62      2.24 o 
  10   4   1       10.01       11.51      2.72 o 
 -10   5   1       11.82       12.98      6.91 o 
  -9   5   1       15.52       14.20      2.24 o 
  -8   5   1       97.70       98.45      3.16 o 
  -7   5   1        0.01       -0.81      1.04 o 
  -6   5   1       72.86       67.72      1.70 o 
  -5   5   1      328.44      336.67      3.60 o 
  -4   5   1      346.20      332.05      2.54 o 
  -3   5   1      252.49      263.22      2.04 o 
  -2   5   1        5.58       10.87      0.46 o 
  -1   5   1     1106.44     1167.37      7.03 o 
   0   5   1       60.92       47.28      0.84 o 
   1   5   1        4.94        9.41      0.70 o 
   2   5   1     1062.02     1108.66      7.17 o 
   3   5   1      855.15      873.32      5.73 o 
   4   5   1      101.07      108.71      1.49 o 
   5   5   1       32.37       34.37      1.20 o 
   6   5   1      284.89      267.21      4.77 o 
   7   5   1        0.88        5.67      1.43 o 
   8   5   1       82.08       88.85      3.90 o 
   9   5   1        0.08       -1.86      1.95 o 
  10   5   1        4.43        7.45      2.54 o 
 -10   6   1        0.05        0.89      2.03 o 
  -9   6   1      104.62      108.17      4.49 o 
  -8   6   1       12.95       15.22      2.84 o 
  -7   6   1      207.79      188.11      6.50 o 
  -6   6   1       30.17       37.14      1.43 o 
  -5   6   1       31.87       36.51      1.32 o 
  -4   6   1       57.62       69.72      1.19 o 
  -3   6   1      964.43      958.39      6.14 o 
  -2   6   1      514.95      508.73      3.86 o 
  -1   6   1      335.36      362.21      3.15 o 
   0   6   1     1071.80     1032.15     12.50 o 
   1   6   1      969.30     1011.88     12.22 o 
   2   6   1       48.22       56.66      1.12 o 
   3   6   1      304.78      335.05      3.23 o 
   4   6   1       31.69       30.04      0.97 o 
   5   6   1       63.40       64.38      1.87 o 
   6   6   1       11.62       11.75      1.43 o 
   7   6   1      286.17      261.59      7.95 o 
   8   6   1       12.72       18.91      2.33 o 
   9   6   1       16.33       16.27      3.66 o 
 -10   7   1        0.22        3.05      2.24 o 
  -9   7   1       17.05       18.72      2.54 o 
  -8   7   1        0.46        0.91      2.23 o 
  -7   7   1       43.81       46.18      2.31 o 
  -6   7   1        0.80       -0.08      1.31 o 
  -5   7   1        0.88        0.43      0.95 o 
  -4   7   1        2.35        6.85      0.66 o 
  -3   7   1      222.95      231.75      2.44 o 
  -2   7   1      122.65      119.96      1.57 o 
  -1   7   1     2449.95     2585.51     18.95 o 
   0   7   1     1444.39     1558.85     18.05 o 
   1   7   1      344.85      378.02      4.44 o 
   2   7   1       32.78       58.91      3.25 o 
   3   7   1      302.10      292.02      3.07 o 
   4   7   1       50.80       54.63      1.55 o 
   5   7   1      210.29      213.08      4.65 o 
   6   7   1       68.93       65.97      2.56 o 
   7   7   1       14.97       17.01      1.72 o 
   8   7   1        0.43        1.06      1.72 o 
   9   7   1        6.39       11.71      2.54 o 
  -9   8   1        0.24       -1.50      1.72 o 
  -8   8   1        2.09        1.09      1.72 o 
  -7   8   1        5.11        3.25      3.25 o 
  -6   8   1        0.37        0.95      1.41 o 
  -5   8   1        1.35        2.11      1.31 o 
  -4   8   1      199.07      219.59      3.49 o 
  -3   8   1      441.45      410.35      3.82 o 
  -2   8   1      638.86      664.71      5.34 o 
  -1   8   1       63.69       81.51      1.80 o 
   0   8   1       64.27       65.95      2.11 o 
   1   8   1        6.40        5.66      1.06 o 
   2   8   1       72.71      104.50      2.00 o 
   3   8   1      266.84      261.62      3.32 o 
   4   8   1        0.06        0.44      1.08 o 
   5   8   1       31.68       39.21      1.77 o 
   6   8   1       31.47       30.25      1.77 o 
   7   8   1        0.44       -0.79      1.72 o 
   8   8   1       24.45       22.29      2.63 o 
   9   8   1        6.48        7.03      2.33 o 
  -9   9   1        0.29       -1.83      1.83 o 
  -8   9   1        5.09        4.06      3.66 o 
  -7   9   1        5.72        4.47      2.30 o 
  -6   9   1       14.98       14.22      2.14 o 
  -5   9   1      106.81      110.77      4.37 o 
  -4   9   1      577.28      562.39     10.25 o 
  -3   9   1      254.94      257.31      3.45 o 
  -2   9   1        0.22        1.13      0.56 o 
  -1   9   1      358.27      395.46      4.25 o 
   0   9   1       89.38       80.87      1.59 o 
   1   9   1       41.45       36.09      1.47 o 
   2   9   1      504.48      497.26      5.07 o 
   3   9   1       99.48       97.88      2.58 o 
   4   9   1      634.08      591.07      8.97 o 
   5   9   1       12.92       13.00      2.84 o 
   6   9   1        0.90        1.22      1.35 o 
   7   9   1        4.78        1.47      1.72 o 
   8   9   1        8.50        7.93      2.33 o 
   9   9   1        0.13       -0.24      2.03 o 
  -9  10   1       29.65       38.19      3.31 o 
  -8  10   1        0.11        1.62      3.66 o 
  -7  10   1        0.80        1.83      2.30 o 
  -6  10   1       34.35       37.78      4.06 o 
  -5  10   1      100.45       97.09      5.28 o 
  -4  10   1        0.95        1.22      2.03 o 
  -3  10   1     1853.60     1748.46     19.30 o 
  -2  10   1        1.84        3.94      1.10 o 
  -1  10   1      172.18      193.23      2.83 o 
   0  10   1       84.33       78.64      1.64 o 
   1  10   1      881.70      877.85     10.16 o 
   2  10   1      168.98      156.84      2.88 o 
   3  10   1      735.31      685.77      9.85 o 
   4  10   1      136.28      126.34      5.69 o 
   5  10   1      102.94       95.87      5.28 o 
   6  10   1       10.45        7.40      1.72 o 
   7  10   1        1.92        3.84      1.83 o 
   8  10   1        1.24        1.04      1.95 o 
  -8  11   1        1.95       -2.44      3.66 o 
  -7  11   1        9.77       15.03      3.66 o 
  -6  11   1        3.90        2.44      2.44 o 
  -5  11   1      187.50      178.75      7.31 o 
  -4  11   1      531.07      492.37     12.19 o 
  -3  11   1       44.03       45.21      2.15 o 
  -2  11   1        0.17        0.59      0.82 o 
  -1  11   1      319.35      291.54      4.00 o 
   0  11   1       66.81       70.41      1.74 o 
   1  11   1      172.90      154.12      3.68 o 
   2  11   1     1019.26     1046.78     12.66 o 
   3  11   1      368.02      340.63      6.82 o 
   4  11   1       63.00       62.97      4.47 o 
   5  11   1        8.25        7.31      2.84 o 
   6  11   1        0.01       -2.03      2.44 o 
   7  11   1       55.74       56.79      3.22 o 
   8  11   1       11.74        9.13      2.33 o 
  -7  12   1        4.70        7.31      3.66 o 
  -6  12   1      126.88      133.66      6.91 o 
  -5  12   1        0.48        0.81      2.44 o 
  -4  12   1       30.84       42.25      3.66 o 
  -3  12   1      500.94      452.97     10.97 o 
  -2  12   1       53.83       56.96      2.08 o 
  -1  12   1        0.11       -0.81      0.81 o 
   0  12   1       40.94       43.15      2.03 o 
   1  12   1       47.36       53.10      8.94 o 
   2  12   1      811.97      825.20     10.63 o 
   3  12   1      397.89      398.51      8.33 o 
   4  12   1       67.37       69.47      4.47 o 
   5  12   1       13.22       13.41      3.25 o 
   6  12   1        0.07       -2.44      2.44 o 
   7  12   1        0.46        0.41      3.25 o 
   8  12   1        5.99        5.85      2.40 o 
  -7  13   1       30.60       23.16      4.47 o 
  -6  13   1       30.13       29.66      4.47 o 
  -5  13   1       48.21       49.56      4.47 o 
  -4  13   1       38.61       36.97      3.66 o 
  -3  13   1       29.23       23.97      2.84 o 
  -2  13   1        3.91        1.83      1.15 o 
  -1  13   1        4.67        4.15      1.27 o 
   0  13   1       55.22       48.82      2.40 o 
   1  13   1      133.25      115.37      6.09 o 
   2  13   1       11.22       17.68      1.95 o 
   3  13   1       70.49       69.83      3.29 o 
   4  13   1       27.76       26.81      3.25 o 
   5  13   1       56.97       50.78      4.47 o 
   6  13   1       23.22       26.41      4.06 o 
   7  13   1       26.45       21.53      4.87 o 
  -7  14   1       23.85       22.34      4.87 o 
  -6  14   1       34.43       32.09      4.47 o 
  -5  14   1       69.33       70.28      5.28 o 
  -4  14   1        7.50       17.47      3.25 o 
  -3  14   1      112.02      110.91      5.69 o 
  -2  14   1       27.46       27.44      2.01 o 
  -1  14   1        8.75        7.93      1.44 o 
   0  14   1        6.98        5.89      1.72 o 
   1  14   1      277.00      251.06      9.34 o 
   2  14   1        5.08        5.47      1.56 o 
   3  14   1      102.27      103.33      9.95 o 
   4  14   1        1.95        2.03      2.44 o 
   5  14   1       13.21       16.66      3.66 o 
   6  14   1        8.51       10.16      3.66 o 
   7  14   1       12.32        7.31      4.06 o 
  -6  15   1        0.25        0.00      3.25 o 
  -5  15   1       28.66       28.84      4.06 o 
  -4  15   1      168.12      153.56      7.31 o 
  -3  15   1        0.86        2.44      2.44 o 
  -2  15   1      117.87      111.31      3.73 o 
  -1  15   1       20.84       20.17      1.76 o 
   0  15   1      151.39      156.92      5.31 o 
   1  15   1       40.52       30.47      4.06 o 
   2  15   1      148.73      143.31      4.49 o 
   3  15   1        0.43       -2.03      2.03 o 
   4  15   1        0.39        0.41      2.44 o 
   5  15   1        4.25        5.69      3.25 o 
   6  15   1       27.76       32.09      4.87 o 
  -5  16   1        0.95       -2.84      2.84 o 
  -4  16   1        0.45       -1.62      2.44 o 
  -3  16   1      167.07      147.47      6.91 o 
  -2  16   1        1.85        1.40      1.56 o 
  -1  16   1        5.12        5.77      1.41 o 
   0  16   1        0.46        2.29      1.62 o 
   1  16   1      141.94      130.00      6.91 o 
   2  16   1        0.00       -0.66      1.56 o 
   3  16   1       20.34       12.19      3.25 o 
   4  16   1       34.45       44.69      4.47 o 
   5  16   1       35.42       38.59      4.87 o 
  -4  17   1        7.18       11.78      3.66 o 
  -3  17   1        3.33        5.28      2.84 o 
  -2  17   1        5.16        6.36      2.64 o 
  -1  17   1       33.73       37.55      4.35 o 
   0  17   1       12.39       14.78      2.43 o 
   1  17   1        0.39        1.84      1.85 o 
   2  17   1        3.36        2.03      1.72 o 
   3  17   1       14.52       20.72      3.66 o 
   4  17   1       28.66       28.84      4.47 o 
  -3  18   1        1.31        3.66      3.25 o 
  -2  18   1       24.75       18.45      2.17 o 
  -1  18   1        0.00       -0.24      1.47 o 
   0  18   1       10.24       12.01      2.43 o 
   1  18   1       17.37       22.56      2.87 o 
   2  18   1       51.29       66.05      3.70 o 
   3  18   1        1.54        3.25      3.25 o 
 -10   0   2        2.50        0.81      2.84 o 
  -8   0   2        2.76        4.53      1.83 o 
  -6   0   2      609.57      564.79      8.47 o 
  -4   0   2       61.92       71.71      1.30 o 
  -2   0   2    41039.05    39942.62    347.06 o 
   0   0   2    12395.43    12780.44    121.84 o 
   2   0   2      819.21      760.56      5.86 o 
   4   0   2     1069.19     1047.01      8.97 o 
   6   0   2        7.01        4.85      1.31 o 
   8   0   2      104.25       99.86      5.69 o 
  10   0   2        4.26        5.48      2.30 o 
 -10   1   2       14.36       13.50      7.72 o 
  -9   1   2       17.84       16.12      1.71 o 
  -8   1   2       28.44       25.84      1.71 o 
  -7   1   2      142.82      135.37      2.41 o 
  -6   1   2        0.02        0.55      0.69 o 
  -5   1   2       83.75      107.24      1.14 o 
  -4   1   2      180.79      154.33      1.52 o 
  -3   1   2     1693.74     1629.62      9.47 o 
  -2   1   2       87.07       78.44      1.03 o 
  -1   1   2    13750.17    13521.54     89.68 o 
   0   1   2        0.72        5.86      0.31 o 
   1   1   2     5489.98     5692.50     37.73 o 
   2   1   2      503.30      490.25      3.23 o 
   3   1   2       15.66        9.58      0.35 o 
   4   1   2      329.77      420.40      2.94 o 
   5   1   2       20.96       24.89      0.93 o 
   6   1   2      191.61      176.87      4.22 o 
   7   1   2      232.38      238.15      4.05 o 
   8   1   2       16.53       16.32      2.52 o 
   9   1   2       28.71       33.29      1.92 o 
  10   1   2        4.95        4.47      2.49 o 
 -10   2   2        4.07        5.65      1.71 o 
  -9   2   2       30.87       29.04      2.02 o 
  -8   2   2       23.32       25.62      1.79 o 
  -7   2   2        0.79        1.02      1.39 o 
  -6   2   2        0.19        1.51      0.81 o 
  -5   2   2      510.26      446.27      3.51 o 
  -4   2   2     1344.68     1408.30      8.02 o 
  -3   2   2      271.60      293.96      2.20 o 
  -2   2   2     1026.77     1030.13      5.92 o 
  -1   2   2      949.62      926.95      5.73 o 
   0   2   2      474.64      518.85      3.44 o 
   1   2   2        8.72       13.33      0.58 o 
   2   2   2      254.97      274.18      2.11 o 
   3   2   2     1514.15     1568.61      8.19 o 
   4   2   2      210.41      200.61      1.65 o 
   5   2   2      266.70      234.90      2.41 o 
   6   2   2       23.56       27.27      1.40 o 
   7   2   2       18.64       23.37      2.58 o 
   8   2   2       25.62       23.33      1.61 o 
   9   2   2       21.20       23.79      1.77 o 
  10   2   2        0.04        0.41      3.25 o 
 -10   3   2        6.00        8.24      1.79 o 
  -9   3   2       10.86       13.36      1.71 o 
  -8   3   2        5.49        7.44      1.31 o 
  -7   3   2       18.53       25.39      1.47 o 
  -6   3   2       54.52       46.83      1.68 o 
  -5   3   2      205.93      209.69      2.30 o 
  -4   3   2      117.20      104.34      1.13 o 
  -3   3   2     1173.25     1153.18      6.12 o 
  -2   3   2     4299.52     4410.81     20.17 o 
  -1   3   2     1649.45     1625.93      9.02 o 
   0   3   2     3766.19     3671.03     22.03 o 
   1   3   2        5.18        9.88      0.43 o 
   2   3   2      294.05      330.09      2.79 o 
   3   3   2     1812.31     1918.38     10.27 o 
   4   3   2      982.49     1152.01      6.39 o 
   5   3   2        6.45        6.82      0.73 o 
   6   3   2       37.17       32.41      1.41 o 
   7   3   2       17.40       19.94      1.58 o 
   8   3   2       10.04        8.60      1.41 o 
   9   3   2       11.08        9.66      3.66 o 
  10   3   2       10.25       14.22      2.72 o 
 -10   4   2        8.14        8.53      1.79 o 
  -9   4   2        0.80        1.29      1.45 o 
  -8   4   2       35.32       37.89      2.08 o 
  -7   4   2       26.63       26.94      1.56 o 
  -6   4   2      106.74      110.69      2.64 o 
  -5   4   2      225.80      210.48      4.34 o 
  -4   4   2       63.36       96.07      1.22 o 
  -3   4   2      326.32      366.79      2.40 o 
  -2   4   2      125.89      108.08      1.19 o 
  -1   4   2     2530.56     2530.32     15.96 o 
   0   4   2      297.84      303.20      2.37 o 
   1   4   2        3.66        3.41      0.32 o 
   2   4   2      358.37      386.12      2.97 o 
   3   4   2      367.33      375.88      2.63 o 
   4   4   2      192.60      207.05      1.77 o 
   5   4   2        9.03       12.41      0.84 o 
   6   4   2       19.15       18.32      1.17 o 
   7   4   2      189.82      180.09      3.73 o 
   8   4   2       66.25       74.64      3.70 o 
   9   4   2       11.50       11.31      3.25 o 
  10   4   2        0.59        0.74      2.24 o 
 -10   5   2        0.18        0.52      3.45 o 
  -9   5   2       63.72       72.14      3.03 o 
  -8   5   2        0.24       -0.53      1.13 o 
  -7   5   2      399.00      403.14      5.36 o 
  -6   5   2        7.22       11.08      1.23 o 
  -5   5   2       91.61       90.54      1.80 o 
  -4   5   2        0.05        0.72      0.37 o 
  -3   5   2     1514.55     1471.12      8.33 o 
  -2   5   2      114.55      119.76      1.36 o 
  -1   5   2       78.91       68.56      1.06 o 
   0   5   2      664.77      685.36      4.56 o 
   1   5   2     2036.30     2025.71     12.27 o 
   2   5   2       62.74       69.37      1.10 o 
   3   5   2     1293.01     1373.52      7.99 o 
   4   5   2       50.30       64.45      1.15 o 
   5   5   2        0.47       -0.29      0.62 o 
   6   5   2        1.12        1.14      1.32 o 
   7   5   2      194.81      195.64      6.07 o 
   8   5   2        0.87       -1.65      1.65 o 
   9   5   2       18.05       12.67      3.45 o 
 -10   6   2        0.97       -1.12      1.85 o 
  -9   6   2        0.01       -0.07      2.03 o 
  -8   6   2       17.56       22.85      2.24 o 
  -7   6   2      170.70      168.56     15.44 o 
  -6   6   2      427.30      408.82      5.01 o 
  -5   6   2      161.65      171.51      2.49 o 
  -4   6   2        0.09        0.77      0.44 o 
  -3   6   2      573.19      606.54      4.08 o 
  -2   6   2      724.70      686.09      4.69 o 
  -1   6   2      360.41      324.40      2.88 o 
   0   6   2      302.41      338.26      2.74 o 
   1   6   2        2.59        9.33      0.45 o 
   2   6   2      429.38      395.78      3.62 o 
   3   6   2      310.45      301.94      2.90 o 
   4   6   2        4.38       26.95      1.88 o 
   5   6   2        9.11       14.29      1.19 o 
   6   6   2        0.01        1.93      1.22 o 
   7   6   2       54.31       53.26      2.69 o 
   8   6   2        6.54        8.84      2.24 o 
   9   6   2       20.98       19.50      2.92 o 
 -10   7   2        5.29        6.86      2.64 o 
  -9   7   2        4.48        3.41      3.25 o 
  -8   7   2        2.14        3.22      1.72 o 
  -7   7   2       68.14       47.53      4.87 o 
  -6   7   2      232.23      231.72      4.98 o 
  -5   7   2       73.19       82.38      2.07 o 
  -4   7   2       55.32       46.06      1.26 o 
  -3   7   2      178.66      187.38      2.08 o 
  -2   7   2      556.75      591.66      4.28 o 
  -1   7   2     1008.68     1107.90      7.88 o 
   0   7   2        4.72        6.06      0.97 o 
   1   7   2      188.88      216.24      2.49 o 
   2   7   2      233.25      222.51      2.54 o 
   3   7   2       24.55       26.06      1.22 o 
   4   7   2      122.92      123.51      2.64 o 
   5   7   2       24.21       22.82      1.52 o 
   6   7   2       77.27       72.21      2.80 o 
   7   7   2        1.33        3.09      1.47 o 
   8   7   2        0.64        0.19      1.72 o 
   9   7   2        5.21        7.99      2.54 o 
  -9   8   2       11.79       10.99      2.33 o 
  -8   8   2       36.33       38.19      4.87 o 
  -7   8   2       14.88       12.82      2.43 o 
  -6   8   2       18.32       11.75      1.71 o 
  -5   8   2      203.10      192.45      4.51 o 
  -4   8   2      257.45      249.92      3.17 o 
  -3   8   2        1.14        1.23      0.56 o 
  -2   8   2        8.43        6.90      0.59 o 
  -1   8   2      265.55      245.71      2.76 o 
   0   8   2      894.76      955.92      9.30 o 
   1   8   2      596.48      592.07      5.23 o 
   2   8   2       45.62       47.51      1.14 o 
   3   8   2      290.21      280.49      3.64 o 
   4   8   2       84.44       88.48      2.37 o 
   5   8   2      163.32      158.87      4.80 o 
   6   8   2       71.59       69.58      4.67 o 
   7   8   2       20.75       19.25      2.01 o 
   8   8   2       22.24       17.69      2.63 o 
   9   8   2       31.10       41.89      3.60 o 
  -9   9   2       21.49       23.16      4.87 o 
  -8   9   2       29.13       28.44      4.87 o 
  -7   9   2       65.86       71.69      7.52 o 
  -6   9   2       66.73       64.54      3.41 o 
  -5   9   2      104.94      103.57      3.50 o 
  -4   9   2       97.23       86.94      2.80 o 
  -3   9   2      307.83      279.89      3.74 o 
  -2   9   2       14.98       18.31      0.84 o 
  -1   9   2      214.07      193.51      2.89 o 
   0   9   2      135.73      114.14      2.10 o 
   1   9   2      216.41      212.39      3.03 o 
   2   9   2       29.39       29.24      1.12 o 
   3   9   2      586.55      571.56      5.66 o 
   4   9   2      663.19      651.10      7.80 o 
   5   9   2        0.98       -1.42      1.42 o 
   6   9   2       37.94       32.99      2.54 o 
   7   9   2        9.24       10.39      2.03 o 
   8   9   2        1.95       -1.13      1.56 o 
   9   9   2       18.31       23.39      3.22 o 
  -9  10   2        5.78        5.28      4.06 o 
  -8  10   2       88.37       77.59      6.50 o 
  -7  10   2       27.74       32.96      3.29 o 
  -6  10   2       10.11       11.69      3.45 o 
  -5  10   2       80.18       68.25      4.87 o 
  -4  10   2      329.78      317.28      9.34 o 
  -3  10   2       29.04       26.61      1.64 o 
  -2  10   2      717.10      726.50      8.58 o 
  -1  10   2        4.54       10.34      0.88 o 
   0  10   2        0.01        2.85      0.72 o 
   1  10   2      152.08      152.76      2.80 o 
   2  10   2       12.28       16.45      0.97 o 
   3  10   2      461.80      456.23      7.18 o 
   4  10   2      479.17      484.24     18.08 o 
   5  10   2       23.11       21.92      1.95 o 
   6  10   2       11.71       12.97      2.23 o 
   7  10   2        2.49        2.21      1.95 o 
   8  10   2       22.33       19.26      6.91 o 
  -8  11   2        5.80        5.28      4.06 o 
  -7  11   2       37.93       38.27      3.41 o 
  -6  11   2       80.02       75.97      5.69 o 
  -5  11   2       73.79       73.94      4.87 o 
  -4  11   2      196.97      198.25      7.31 o 
  -3  11   2      358.49      336.90      6.10 o 
  -2  11   2       41.22       40.80      2.29 o 
  -1  11   2       30.28       32.21      1.32 o 
   0  11   2      389.64      353.88      4.81 o 
   1  11   2        2.47        5.17      1.09 o 
   2  11   2      379.94      381.98      4.91 o 
   3  11   2      399.15      421.43      6.08 o 
   4  11   2       47.63       49.83      2.54 o 
   5  11   2       50.68       44.36      4.67 o 
   6  11   2        4.25        2.72      1.72 o 
   7  11   2        1.83        1.50      1.72 o 
   8  11   2        0.33        3.56      2.33 o 
  -8  12   2       47.66       48.34      6.09 o 
  -7  12   2        0.88       -1.22      3.25 o 
  -6  12   2       16.12       15.03      3.66 o 
  -5  12   2      133.22      139.34      6.91 o 
  -4  12   2       15.46       15.44      2.84 o 
  -3  12   2        6.23        8.96      1.85 o 
  -2  12   2       13.65       11.65      1.37 o 
  -1  12   2      138.38      127.64      3.12 o 
   0  12   2       67.59       62.65      2.70 o 
   1  12   2      248.23      245.57      4.72 o 
   2  12   2      125.42      124.15      2.63 o 
   3  12   2       93.20      100.53      3.81 o 
   4  12   2        9.15       10.97      2.84 o 
   5  12   2       15.71       13.96      1.95 o 
   6  12   2        1.79        4.27      1.65 o 
   7  12   2        0.62        2.55      2.23 o 
  -7  13   2        0.05        2.44      3.66 o 
  -6  13   2       65.69       70.69      5.69 o 
  -5  13   2        1.27        1.22      2.84 o 
  -4  13   2       18.93       26.00      3.66 o 
  -3  13   2        0.23        3.66      2.44 o 
  -2  13   2       43.09       46.16      2.24 o 
  -1  13   2       63.95       61.74      2.32 o 
   0  13   2      106.64       98.83      4.27 o 
   1  13   2       30.35       32.86      4.67 o 
   2  13   2       12.96        8.74      4.27 o 
   3  13   2        0.33        1.26      1.56 o 
   4  13   2       35.66       44.69      4.06 o 
   5  13   2        0.22        0.81      2.44 o 
   6  13   2       18.72       19.94      4.67 o 
   7  13   2       17.47       21.21      2.83 o 
  -7  14   2        8.31        4.87      3.66 o 
  -6  14   2        1.88        5.28      3.25 o 
  -5  14   2        9.24        8.12      3.25 o 
  -4  14   2      143.58      151.53      6.91 o 
  -3  14   2       87.61       79.62      4.87 o 
  -2  14   2       49.06       48.67      2.43 o 
  -1  14   2        1.52       -0.16      1.08 o 
   0  14   2       16.79       11.88      1.72 o 
   1  14   2        7.91        5.69      1.56 o 
   2  14   2       68.83       71.50      5.28 o 
   3  14   2       31.55       29.41      2.54 o 
   4  14   2       70.47       62.56      4.87 o 
   5  14   2        0.00        0.41      2.84 o 
   6  14   2        3.59        2.03      3.25 o 
  -6  15   2        2.80        2.44      3.66 o 
  -5  15   2       33.91       34.53      4.47 o 
  -4  15   2        0.60        0.41      2.84 o 
  -3  15   2      127.59      122.28      6.09 o 
  -2  15   2        3.43        2.57      1.27 o 
  -1  15   2       35.96       37.71      2.04 o 
   0  15   2        8.56        8.83      1.52 o 
   1  15   2       66.94       73.96      3.31 o 
   2  15   2        6.00        5.28      2.84 o 
   3  15   2       15.63       17.62      2.24 o 
   4  15   2        3.98        1.22      2.84 o 
   5  15   2       11.84       11.78      3.66 o 
   6  15   2        5.27        6.50      4.06 o 
  -5  16   2       30.04       31.28      4.87 o 
  -4  16   2        3.30        6.91      3.25 o 
  -3  16   2        2.30       -1.22      2.44 o 
  -2  16   2       20.67       21.75      1.76 o 
  -1  16   2       33.20       31.51      2.34 o 
   0  16   2        2.27        2.67      1.37 o 
   1  16   2        4.06        5.91      1.85 o 
   2  16   2        1.44        0.81      2.44 o 
   3  16   2        0.16        0.20      1.83 o 
   4  16   2       49.20       54.03      4.87 o 
   5  16   2       64.37       53.62      5.69 o 
  -4  17   2       35.55       47.94      5.28 o 
  -3  17   2        0.00        6.09      3.25 o 
  -2  17   2        0.00        0.97      1.37 o 
  -1  17   2        5.15        6.06      2.00 o 
   0  17   2       69.88       77.86      3.09 o 
   1  17   2        6.97        9.60      3.45 o 
   2  17   2       19.22       19.50      4.06 o 
   3  17   2       20.08       17.06      3.66 o 
   4  17   2       14.88       13.41      3.66 o 
  -3  18   2        5.93        7.31      3.66 o 
  -2  18   2        6.40        7.74      2.63 o 
  -1  18   2       58.10       58.05      2.90 o 
   0  18   2        2.13        1.99      1.52 o 
   1  18   2       83.85      103.37      5.03 o 
   2  18   2       18.55       17.87      4.06 o 
  -9   0   3        5.17        8.12      2.44 o 
  -7   0   3      169.23      157.28      3.51 o 
  -5   0   3      450.91      483.48      4.59 o 
  -3   0   3     1361.91     1470.77     11.00 o 
  -1   0   3      125.99      130.52      2.64 o 
   1   0   3      797.72      815.45      9.37 o 
   3   0   3     2222.43     2403.63     17.22 o 
   5   0   3      308.43      305.69      4.29 o 
   7   0   3       26.31       24.71      2.84 o 
   9   0   3       27.23       27.95      4.47 o 
 -10   1   3        2.91        4.16      1.85 o 
  -9   1   3       47.42       46.60      3.13 o 
  -8   1   3        3.35        5.35      1.24 o 
  -7   1   3        2.76        2.18      1.00 o 
  -6   1   3     1411.68     1307.36     13.68 o 
  -5   1   3       55.17       46.80      0.90 o 
  -4   1   3      230.35      249.43      2.15 o 
  -3   1   3      782.02      738.12      4.60 o 
  -2   1   3       25.62       42.66      0.82 o 
  -1   1   3       71.67       85.54      1.08 o 
   0   1   3    14291.58    14146.53     79.67 o 
   1   1   3     1405.29     1389.09      9.38 o 
   2   1   3      599.20      601.21      3.91 o 
   3   1   3      550.28      582.64      3.45 o 
   4   1   3       72.81       66.57      0.95 o 
   5   1   3      583.07      535.99      4.82 o 
   6   1   3      875.33      840.91      9.08 o 
   7   1   3       74.03       82.59      2.57 o 
   8   1   3        2.59        1.84      1.41 o 
   9   1   3        1.56        3.64      1.71 o 
  10   1   3       10.59        9.10      2.08 o 
 -10   2   3       17.16       15.68      2.26 o 
  -9   2   3       10.38       10.05      1.55 o 
  -8   2   3       77.34       85.90      2.73 o 
  -7   2   3      349.87      334.06      5.15 o 
  -6   2   3       74.98       71.23      3.38 o 
  -5   2   3       70.90       71.47      1.08 o 
  -4   2   3      254.40      234.85      2.04 o 
  -3   2   3       21.35       26.41      1.00 o 
  -2   2   3      579.39      588.62      3.62 o 
  -1   2   3    11124.80    11314.22     58.22 o 
   0   2   3     9504.33     9577.88     48.92 o 
   1   2   3      224.44      219.90      1.51 o 
   2   2   3     1824.40     1822.45      9.45 o 
   3   2   3       59.12       91.12      1.07 o 
   4   2   3      368.64      384.98      2.57 o 
   5   2   3      245.00      232.28      2.85 o 
   6   2   3     1561.36     1565.98     13.10 o 
   7   2   3       17.09       16.30      1.76 o 
   8   2   3       10.93       11.92      2.14 o 
   9   2   3        1.93        2.95      2.08 o 
 -10   3   3        6.43        9.21      1.71 o 
  -9   3   3       24.90       24.46      1.95 o 
  -8   3   3       39.23       37.87      2.02 o 
  -7   3   3       45.73       40.81      1.91 o 
  -6   3   3       44.51       54.47      1.77 o 
  -5   3   3       57.97       55.66      1.48 o 
  -4   3   3      425.46      445.42      3.00 o 
  -3   3   3      697.67      638.63      3.84 o 
  -2   3   3     5450.34     5367.62     25.39 o 
  -1   3   3      115.09      126.97      1.11 o 
   0   3   3       11.71        9.36      0.38 o 
   1   3   3      104.73      130.28      1.32 o 
   2   3   3      124.15      148.30      1.69 o 
   3   3   3       78.71       99.48      1.30 o 
   4   3   3      118.93      123.96      1.57 o 
   5   3   3       34.77       38.56      1.26 o 
   6   3   3      265.11      276.35      3.87 o 
   7   3   3        3.28        0.28      1.28 o 
   8   3   3        6.93        4.84      1.52 o 
   9   3   3        0.59        1.46      1.47 o 
 -10   4   3        6.66        4.98      1.71 o 
  -9   4   3        0.00        1.70      1.31 o 
  -8   4   3        1.41        0.93      1.24 o 
  -7   4   3      162.96      178.01      3.95 o 
  -6   4   3      245.04      228.04      3.90 o 
  -5   4   3        0.32        2.18      0.80 o 
  -4   4   3       10.79       20.04      0.64 o 
  -3   4   3      208.46      206.47      2.15 o 
  -2   4   3       32.85       45.91      0.77 o 
  -1   4   3        1.89        7.49      0.39 o 
   0   4   3      491.40      507.33      3.17 o 
   1   4   3     1133.84     1167.92      7.66 o 
   2   4   3      373.99      424.47      3.60 o 
   3   4   3      106.17      131.33      1.73 o 
   4   4   3       89.42       88.87      1.67 o 
   5   4   3       28.50       27.74      1.24 o 
   6   4   3      196.31      199.05      3.61 o 
   7   4   3       20.26       22.22      1.68 o 
   8   4   3        3.54        5.33      2.21 o 
   9   4   3        3.75        4.66      2.43 o 
 -10   5   3       31.11       36.39      2.56 o 
  -9   5   3       23.24       25.03      2.08 o 
  -8   5   3       18.15       21.59      2.35 o 
  -7   5   3       48.29       52.17      2.39 o 
  -6   5   3      124.13      109.05      2.72 o 
  -5   5   3      114.07      112.50      2.02 o 
  -4   5   3       16.53       25.44      0.70 o 
  -3   5   3       45.22       57.58      0.95 o 
  -2   5   3        7.43        7.94      0.43 o 
  -1   5   3       78.45       82.80      0.99 o 
   0   5   3       78.97      101.91      1.33 o 
   1   5   3      657.90      688.58      4.94 o 
   2   5   3      653.73      714.32      4.93 o 
   3   5   3       60.91       61.04      1.45 o 
   4   5   3      116.45      112.04      2.04 o 
   5   5   3        0.64        1.33      0.76 o 
   6   5   3       61.05       70.97      3.93 o 
   7   5   3       12.09       12.86      1.76 o 
   8   5   3        0.88        1.45      1.95 o 
   9   5   3        0.03        1.47      2.24 o 
 -10   6   3        3.54        4.63      2.03 o 
  -9   6   3        9.70       10.30      3.66 o 
  -8   6   3        0.02        0.33      1.37 o 
  -7   6   3       26.67       23.48      1.95 o 
  -6   6   3        5.64       10.81      1.15 o 
  -5   6   3       26.05       23.45      1.26 o 
  -4   6   3      213.89      224.64      2.43 o 
  -3   6   3        8.32        9.64      0.79 o 
  -2   6   3      151.74      166.91      1.67 o 
  -1   6   3        7.58       19.22      0.72 o 
   0   6   3       41.53       41.31      1.31 o 
   1   6   3        6.29       10.41      0.55 o 
   2   6   3      118.40      130.93      1.71 o 
   3   6   3      376.74      357.97      3.49 o 
   4   6   3       52.99       51.50      1.57 o 
   5   6   3      117.41      110.70      2.21 o 
   6   6   3       13.56       12.23      1.67 o 
   7   6   3       24.90       26.61      2.54 o 
   8   6   3        6.65        5.59      3.66 o 
   9   6   3        9.09       10.42      2.83 o 
 -10   7   3        0.02        0.49      2.03 o 
  -9   7   3        0.73        2.25      1.72 o 
  -8   7   3        0.05        0.41      2.84 o 
  -7   7   3       61.80       59.72      3.45 o 
  -6   7   3       35.07       24.29      1.41 o 
  -5   7   3      342.51      340.20      4.34 o 
  -4   7   3      140.32      138.74      1.95 o 
  -3   7   3      678.93      735.36      5.16 o 
  -2   7   3      361.33      374.29      4.00 o 
  -1   7   3       18.90       25.96      1.00 o 
   0   7   3     1145.17     1148.19      8.17 o 
   1   7   3      186.33      193.76      1.98 o 
   2   7   3       27.52       27.00      0.89 o 
   3   7   3      265.15      251.56      2.88 o 
   4   7   3       75.37       82.10      2.98 o 
   5   7   3        3.31        2.89      1.06 o 
   6   7   3       33.87       27.35      2.43 o 
   7   7   3        6.73        9.48      2.27 o 
   8   7   3        0.35        2.03      3.05 o 
   9   7   3       10.90       15.73      3.01 o 
  -9   8   3        1.17        2.03      3.66 o 
  -8   8   3       15.00       17.06      4.06 o 
  -7   8   3       91.46       78.41      6.09 o 
  -6   8   3      354.53      343.89      5.45 o 
  -5   8   3        7.33       10.23      1.31 o 
  -4   8   3      735.20      713.37      7.38 o 
  -3   8   3       25.23       26.82      1.00 o 
  -2   8   3      114.96      119.94      1.80 o 
  -1   8   3        2.92        5.84      0.63 o 
   0   8   3     1170.35     1104.45      8.43 o 
   1   8   3        2.33        2.21      0.45 o 
   2   8   3      644.69      663.30      6.13 o 
   3   8   3       50.70       56.58      1.78 o 
   4   8   3      240.07      231.04      4.12 o 
   5   8   3       62.34       54.86      3.25 o 
   6   8   3      224.30      205.69     11.98 o 
   7   8   3       11.67       11.47      2.24 o 
   8   8   3        0.92        1.33      1.77 o 
   9   8   3        0.01        0.24      2.64 o 
  -9   9   3       10.23       13.00      4.47 o 
  -8   9   3        0.03       -2.03      2.84 o 
  -7   9   3       13.13        6.50      3.25 o 
  -6   9   3      265.42      278.16      6.00 o 
  -5   9   3      253.57      248.70      4.83 o 
  -4   9   3      147.92      147.50      3.39 o 
  -3   9   3      883.19      874.96      7.92 o 
  -2   9   3      873.90      818.02      7.50 o 
  -1   9   3       66.19       70.43      1.55 o 
   0   9   3      128.89      126.20      3.58 o 
   1   9   3      265.19      263.07      3.87 o 
   2   9   3      321.75      311.90      3.71 o 
   3   9   3       11.98       12.09      1.32 o 
   4   9   3      296.65      294.60      6.01 o 
   5   9   3       67.12       63.13      3.12 o 
   6   9   3        6.15       13.41      2.24 o 
   7   9   3        0.36       -0.12      1.85 o 
   8   9   3       14.40       14.11      3.05 o 
  -9  10   3        1.68        2.03      4.06 o 
  -8  10   3        4.23       11.78      4.06 o 
  -7  10   3      121.10      124.82      5.15 o 
  -6  10   3       22.00       26.83      2.72 o 
  -5  10   3      241.44      239.83      8.33 o 
  -4  10   3       51.54       54.36      2.87 o 
  -3  10   3       77.44       86.76      2.39 o 
  -2  10   3       86.98       81.88      1.91 o 
  -1  10   3     1147.23     1122.05      9.33 o 
   0  10   3        4.69        8.60      1.00 o 
   1  10   3      224.36      209.51      3.77 o 
   2  10   3      221.44      219.06      3.42 o 
   3  10   3      247.83      264.66      4.61 o 
   4  10   3       80.96       80.85      3.12 o 
   5  10   3        0.13        3.88      1.56 o 
   6  10   3        0.48        5.25      4.47 o 
   7  10   3        0.44        0.93      2.23 o 
   8  10   3        6.20        6.67      2.33 o 
  -8  11   3        1.50        5.28      4.06 o 
  -7  11   3       50.79       52.70      4.27 o 
  -6  11   3      111.65      111.40     11.58 o 
  -5  11   3        2.45       -0.41      2.44 o 
  -4  11   3      126.48      129.19      6.09 o 
  -3  11   3       56.25       51.26      2.39 o 
  -2  11   3      226.38      227.27      4.90 o 
  -1  11   3       82.24       76.17      3.23 o 
   0  11   3      438.69      447.57      5.85 o 
   1  11   3     1189.93     1079.34     13.33 o 
   2  11   3       65.44       65.87      2.13 o 
   3  11   3        0.38        2.58      1.13 o 
   4  11   3       63.89       62.69      2.83 o 
   5  11   3       80.05       73.45      4.87 o 
   6  11   3        2.49        6.21      1.95 o 
   7  11   3       20.59       12.44      2.54 o 
   8  11   3        6.15        4.87      4.06 o 
  -8  12   3       46.55       46.72      6.09 o 
  -7  12   3        1.45       -1.62      2.30 o 
  -6  12   3       15.56       25.59      4.06 o 
  -5  12   3        2.61        0.41      2.84 o 
  -4  12   3      284.41      269.75      8.94 o 
  -3  12   3        8.56        9.34      1.85 o 
  -2  12   3       21.79       18.69      2.84 o 
  -1  12   3        1.43        2.33      1.46 o 
   0  12   3     1021.97      967.75     14.64 o 
   1  12   3       97.64       94.99      3.38 o 
   2  12   3      267.41      273.47      5.42 o 
   3  12   3       11.09       13.00      1.52 o 
   4  12   3       44.86       50.27      3.05 o 
   5  12   3       23.56       15.95      2.14 o 
   6  12   3       70.85       73.24      7.11 o 
   7  12   3        7.15        1.07      2.24 o 
  -7  13   3       14.40       11.78      4.06 o 
  -6  13   3       57.02       59.72      5.28 o 
  -5  13   3        1.13        1.22      2.84 o 
  -4  13   3        9.31        7.72      2.84 o 
  -3  13   3       25.62       24.78      3.25 o 
  -2  13   3       36.84       40.22      3.66 o 
  -1  13   3      206.44      196.56      5.28 o 
   0  13   3       41.54       37.40      2.63 o 
   1  13   3      111.32      100.19      3.60 o 
   2  13   3       61.65       60.45      3.01 o 
   3  13   3        5.45        6.94      1.41 o 
   4  13   3       83.55       91.38      3.58 o 
   5  13   3       14.05       14.99      2.14 o 
   6  13   3        0.03        0.81      4.06 o 
   7  13   3       17.60       15.95      2.83 o 
  -7  14   3        8.30        5.69      4.06 o 
  -6  14   3       23.30       26.00      4.47 o 
  -5  14   3       53.89       61.75      5.28 o 
  -4  14   3        5.84        6.09      2.84 o 
  -3  14   3        6.54        8.53      2.84 o 
  -2  14   3      149.89      125.99      4.58 o 
  -1  14   3       67.58       60.13      3.35 o 
   0  14   3       57.05       49.32      2.92 o 
   1  14   3       23.95       23.55      6.30 o 
   2  14   3        2.38        1.90      1.65 o 
   3  14   3        0.02        1.81      1.37 o 
   4  14   3        4.04        4.69      1.85 o 
   5  14   3        1.72       -0.53      1.85 o 
   6  14   3       17.55       16.61      2.54 o 
  -6  15   3       49.89       48.34      5.28 o 
  -5  15   3       17.08       15.44      4.06 o 
  -4  15   3       22.38       22.34      3.66 o 
  -3  15   3        0.16        1.62      2.44 o 
  -2  15   3       66.45       64.35      3.81 o 
  -1  15   3       13.26        8.81      1.41 o 
   0  15   3       95.73       89.45      4.67 o 
   1  15   3        5.35        4.91      1.65 o 
   2  15   3       17.23       19.47      2.33 o 
   3  15   3        0.73        0.34      1.45 o 
   4  15   3       30.14       35.16      4.47 o 
   5  15   3        1.02        1.04      1.95 o 
  -5  16   3       34.48       39.41      5.28 o 
  -4  16   3        1.38        5.28      3.25 o 
  -3  16   3        0.14        2.44      2.44 o 
  -2  16   3        0.06       -1.46      1.65 o 
  -1  16   3       44.99       44.82      2.36 o 
   0  16   3        0.92        1.68      1.37 o 
   1  16   3        2.37        2.03      2.44 o 
   2  16   3        1.64        2.19      1.85 o 
   3  16   3       22.89       29.00      4.63 o 
   4  16   3       15.49       17.67      3.86 o 
  -4  17   3       30.40       40.22      4.87 o 
  -3  17   3        0.73        5.09      2.43 o 
  -2  17   3        1.01       -0.17      1.95 o 
  -1  17   3       14.11       14.83      2.73 o 
   0  17   3        2.84        0.48      1.37 o 
   1  17   3       38.90       48.82      3.41 o 
   2  17   3        8.07        5.42      2.14 o 
   3  17   3        6.19        4.53      1.95 o 
  -3  18   3       13.06       21.35      8.12 o 
  -2  18   3        5.25        3.20      2.64 o 
  -1  18   3        5.74        8.27      2.43 o 
   0  18   3      151.80      176.01     10.94 o 
   1  18   3       14.78       20.88      3.05 o 
   2  18   3       30.58       34.12      3.22 o 
 -10   0   4        2.87        4.87      2.84 o 
  -8   0   4      197.40      185.66      6.91 o 
  -6   0   4      378.64      353.44      8.94 o 
  -4   0   4     4732.35     4709.32     40.27 o 
  -2   0   4        0.11        8.29      0.88 o 
   0   0   4     1685.32     1639.55     13.10 o 
   2   0   4        1.19        4.47      0.56 o 
   4   0   4        4.47        1.19      0.61 o 
   6   0   4      179.47      171.49      4.86 o 
   8   0   4       25.66       26.73      2.59 o 
 -10   1   4        0.00        0.20      1.72 o 
  -9   1   4        4.17        4.06      1.72 o 
  -8   1   4       22.86       23.55      1.63 o 
  -7   1   4       53.83       59.74      2.87 o 
  -6   1   4        0.01        2.44      0.94 o 
  -5   1   4      615.45      560.54      6.31 o 
  -4   1   4      581.97      574.10      3.71 o 
  -3   1   4     1009.80      943.65      6.16 o 
  -2   1   4      113.28      133.33      1.54 o 
  -1   1   4       43.79       68.49      1.07 o 
   0   1   4      998.29      990.17      5.68 o 
   1   1   4       10.47       11.41      0.42 o 
   2   1   4      887.73      909.25      5.48 o 
   3   1   4      441.71      431.56      2.87 o 
   4   1   4        2.35        6.27      0.54 o 
   5   1   4       57.46       61.90      1.79 o 
   6   1   4       49.46       49.69      2.00 o 
   7   1   4       59.64       61.86      2.37 o 
   8   1   4        0.42        1.22      1.64 o 
   9   1   4       12.68       11.68      3.23 o 
 -10   2   4       23.36       29.12      5.48 o 
  -9   2   4       17.85       20.24      1.67 o 
  -8   2   4       55.71       53.34      2.26 o 
  -7   2   4      315.70      283.74      4.60 o 
  -6   2   4      164.51      150.34      3.10 o 
  -5   2   4      216.83      209.16      2.53 o 
  -4   2   4      976.87      949.68      6.04 o 
  -3   2   4     2576.07     2483.27     13.55 o 
  -2   2   4       25.04       29.56      0.77 o 
  -1   2   4      627.57      638.94      4.21 o 
   0   2   4       25.17       30.82      0.77 o 
   1   2   4     3748.78     3931.74     18.63 o 
   2   2   4      409.57      390.61      2.87 o 
   3   2   4      767.51      785.61      4.79 o 
   4   2   4        4.58       10.99      0.70 o 
   5   2   4        6.43       19.48      1.63 o 
   6   2   4        2.47        4.53      1.31 o 
   7   2   4       87.62       82.89      3.54 o 
   8   2   4        0.01       -1.53      1.53 o 
   9   2   4        7.32        9.03      2.08 o 
 -10   3   4        0.03        0.41      1.41 o 
  -9   3   4        4.53        4.89      2.11 o 
  -8   3   4       47.32       45.95      2.18 o 
  -7   3   4        9.96       12.43      1.68 o 
  -6   3   4       74.97       79.77      1.65 o 
  -5   3   4        0.13        1.71      0.75 o 
  -4   3   4     1686.38     1625.13      9.52 o 
  -3   3   4      701.32      721.89      4.50 o 
  -2   3   4     1014.88      949.01      5.10 o 
  -1   3   4     1101.92     1065.00      6.00 o 
   0   3   4      922.12      933.15      5.34 o 
   1   3   4      496.46      473.69      2.71 o 
   2   3   4     1267.36     1331.90      7.94 o 
   3   3   4       50.12       55.01      0.91 o 
   4   3   4        2.00        2.48      0.73 o 
   5   3   4        6.38        3.94      1.23 o 
   6   3   4       17.82       21.87      1.65 o 
   7   3   4        0.26        0.28      1.37 o 
   8   3   4        2.30        1.12      1.61 o 
   9   3   4        0.31        0.57      1.72 o 
 -10   4   4        0.85        0.45      1.73 o 
  -9   4   4        5.19        4.61      1.37 o 
  -8   4   4       11.11       10.93      1.37 o 
  -7   4   4      135.70      126.46      2.76 o 
  -6   4   4       61.20       61.77      2.18 o 
  -5   4   4       79.79       83.89      2.93 o 
  -4   4   4       15.11       25.00      0.78 o 
  -3   4   4     1608.34     1548.40      8.58 o 
  -2   4   4        0.53        1.66      0.39 o 
  -1   4   4     1654.01     1603.36      8.10 o 
   0   4   4      393.06      364.57      2.41 o 
   1   4   4      311.33      327.32      2.20 o 
   2   4   4      162.13      167.35      2.29 o 
   3   4   4       58.85       59.45      1.35 o 
   4   4   4      145.22      141.63      2.45 o 
   5   4   4       52.47       56.75      1.77 o 
   6   4   4       80.21       83.56      2.65 o 
   7   4   4       37.90       43.19      3.11 o 
   8   4   4        5.48        8.07      1.72 o 
   9   4   4        0.00       -1.14      2.14 o 
 -10   5   4        2.27        3.17      1.74 o 
  -9   5   4      138.81      145.33      4.62 o 
  -8   5   4        4.77        3.64      1.09 o 
  -7   5   4       23.11       24.01      1.85 o 
  -6   5   4        5.38        8.59      1.16 o 
  -5   5   4      103.46       91.38      2.13 o 
  -4   5   4       28.40       30.97      0.93 o 
  -3   5   4      563.32      573.55      3.92 o 
  -2   5   4      211.96      204.10      2.01 o 
  -1   5   4      102.69       81.44      1.06 o 
   0   5   4       88.54       88.75      1.30 o 
   1   5   4      473.11      499.69      4.31 o 
   2   5   4       23.57       26.28      0.92 o 
   3   5   4       15.23       18.03      0.93 o 
   4   5   4       36.78       36.80      1.49 o 
   5   5   4      311.68      301.58      3.87 o 
   6   5   4       55.08       50.47      2.07 o 
   7   5   4       63.27       59.40      3.34 o 
   8   5   4       20.50       18.20      4.67 o 
   9   5   4        0.32       -0.71      2.24 o 
 -10   6   4        0.93        2.36      2.03 o 
  -9   6   4       20.47       19.57      2.17 o 
  -8   6   4       18.32       23.13      2.39 o 
  -7   6   4      124.83      140.66      3.81 o 
  -6   6   4       35.49       33.92      2.05 o 
  -5   6   4        0.61        0.94      0.82 o 
  -4   6   4       77.21       67.30      1.44 o 
  -3   6   4      571.21      539.03      4.19 o 
  -2   6   4       11.49       10.43      0.61 o 
  -1   6   4       17.64       17.97      0.66 o 
   0   6   4      359.04      344.67      3.10 o 
   1   6   4        3.43        8.20      0.51 o 
   2   6   4      187.20      211.13      2.58 o 
   3   6   4      634.74      641.98      5.38 o 
   4   6   4       67.90       67.51      1.95 o 
   5   6   4       53.00       50.90      1.76 o 
   6   6   4        8.23        6.58      1.37 o 
   7   6   4        6.58       11.67      1.91 o 
   8   6   4        0.56        4.67      2.24 o 
   9   6   4       53.55       60.64      4.47 o 
 -10   7   4        6.70        5.36      2.64 o 
  -9   7   4        8.99       12.59      3.66 o 
  -8   7   4       65.36       68.27      4.02 o 
  -7   7   4       55.94       52.76      2.63 o 
  -6   7   4       13.15       15.93      1.44 o 
  -5   7   4      100.94       81.69      2.16 o 
  -4   7   4      292.12      285.29      3.54 o 
  -3   7   4        4.32        8.83      0.75 o 
  -2   7   4       31.56       32.46      0.94 o 
  -1   7   4        1.98       17.99      0.98 o 
   0   7   4        4.46        5.62      0.58 o 
   1   7   4      128.78      123.00      1.51 o 
   2   7   4      242.39      237.43      3.61 o 
   3   7   4      336.27      308.33      3.64 o 
   4   7   4        9.50        8.64      0.98 o 
   5   7   4       47.27       44.38      1.98 o 
   6   7   4        0.44       -0.07      1.65 o 
   7   7   4        0.09        0.20      1.65 o 
   8   7   4       56.12       54.68      4.27 o 
  -9   8   4       22.78       25.19      4.47 o 
  -8   8   4        5.25        4.27      2.30 o 
  -7   8   4       91.32       92.82      4.45 o 
  -6   8   4       72.79       68.12      2.89 o 
  -5   8   4       49.33       48.37      2.17 o 
  -4   8   4        9.28        8.54      0.95 o 
  -3   8   4      684.41      644.00      6.33 o 
  -2   8   4       57.19       55.97      1.52 o 
  -1   8   4      205.61      218.54      3.67 o 
   0   8   4       44.02       37.78      1.14 o 
   1   8   4      314.56      292.99      3.69 o 
   2   8   4      111.50      103.10      1.79 o 
   3   8   4     1256.67     1211.05      9.94 o 
   4   8   4      100.44       80.04      2.20 o 
   5   8   4        3.78        2.74      1.83 o 
   6   8   4       49.69       45.47      4.47 o 
   7   8   4       41.28       43.30      3.12 o 
   8   8   4        9.04        8.12      4.27 o 
  -9   9   4       20.36       32.09      5.28 o 
  -8   9   4        1.64        0.81      3.25 o 
  -7   9   4        4.87        5.58      2.14 o 
  -6   9   4        2.13        2.82      1.47 o 
  -5   9   4       28.39       22.96      1.88 o 
  -4   9   4        2.68        2.69      1.31 o 
  -3   9   4      316.95      320.94      4.08 o 
  -2   9   4       36.96       29.90      1.24 o 
  -1   9   4      866.95      848.12      8.44 o 
   0   9   4      456.30      450.95      4.91 o 
   1   9   4      105.54       92.77      2.13 o 
   2   9   4      798.75      759.46      6.37 o 
   3   9   4       67.27       66.99      2.52 o 
   4   9   4        4.04        5.72      1.56 o 
   5   9   4      185.47      179.61      3.50 o 
   6   9   4       16.79       22.08      2.54 o 
   7   9   4        0.00        1.04      1.95 o 
   8   9   4        3.30        4.56      2.54 o 
  -9  10   4        1.88        0.00      4.06 o 
  -8  10   4        0.04       -0.41      3.25 o 
  -7  10   4        0.12        5.69      3.66 o 
  -6  10   4        4.78        8.00      1.71 o 
  -5  10   4        0.18        0.66      1.31 o 
  -4  10   4        4.00        4.33      1.41 o 
  -3  10   4       31.23       30.95      1.68 o 
  -2  10   4      214.69      210.81      5.07 o 
  -1  10   4       27.06       22.39      1.23 o 
   0  10   4       88.42       72.85      1.86 o 
   1  10   4      339.02      359.08      6.20 o 
   2  10   4       36.56       39.79      1.71 o 
   3  10   4      148.80      150.11      3.60 o 
   4  10   4      193.17      186.62      4.73 o 
   5  10   4       11.55       10.75      1.95 o 
   6  10   4        1.30        1.18      1.65 o 
   7  10   4        8.18        8.36      2.33 o 
   8  10   4        2.76        5.64      2.54 o 
  -8  11   4       18.41       15.44      4.47 o 
  -7  11   4       75.20       78.81      6.50 o 
  -6  11   4       15.04       17.68      3.25 o 
  -5  11   4        0.83        2.29      1.43 o 
  -4  11   4      168.53      175.48      4.73 o 
  -3  11   4      140.25      132.30      3.16 o 
  -2  11   4      117.45      103.10      2.68 o 
  -1  11   4      166.10      150.63      3.20 o 
   0  11   4      127.77      133.14      4.28 o 
   1  11   4        0.19       -0.56      1.08 o 
   2  11   4       18.75       19.30      1.72 o 
   3  11   4      176.90      169.01      3.85 o 
   4  11   4       23.60       24.35      2.14 o 
   5  11   4       28.57       25.14      2.43 o 
   6  11   4        1.83        2.44      1.95 o 
   7  11   4        4.39        5.64      2.33 o 
  -8  12   4        2.28        3.66      4.06 o 
  -7  12   4       33.62       30.87      5.28 o 
  -6  12   4        3.25        8.12      3.25 o 
  -5  12   4        3.60        0.81      2.84 o 
  -4  12   4        1.10        1.62      2.44 o 
  -3  12   4      263.61      246.19      8.12 o 
  -2  12   4       35.42       35.22      2.63 o 
  -1  12   4      128.98      106.99      4.27 o 
   0  12   4       45.64       50.05      4.06 o 
   1  12   4      114.87      106.27      5.48 o 
   2  12   4       41.43       41.14      2.70 o 
   3  12   4      108.72      105.35      3.22 o 
   4  12   4        5.36        7.67      1.85 o 
   5  12   4        4.10        2.81      1.65 o 
   6  12   4        3.47        6.98      2.24 o 
   7  12   4       67.53       77.63      4.47 o 
  -6  13   4       27.36       33.72      4.47 o 
  -5  13   4       57.23       54.84      4.87 o 
  -4  13   4       93.48       95.06      6.09 o 
  -3  13   4        8.90       10.56      2.84 o 
  -2  13   4       23.06       22.27      2.54 o 
  -1  13   4        7.10        7.45      1.40 o 
   0  13   4       51.49       39.41      2.70 o 
   1  13   4      205.80      193.48      5.46 o 
   2  13   4      150.56      162.20      7.52 o 
   3  13   4        6.76        6.05      1.52 o 
   4  13   4        1.20        4.81      1.85 o 
   5  13   4       15.69       12.77      3.05 o 
   6  13   4        6.05        7.11      2.24 o 
  -7  14   4        0.54        0.00      3.66 o 
  -6  14   4       71.72       82.87      6.50 o 
  -5  14   4        8.20        8.94      3.25 o 
  -4  14   4       29.54       28.44      4.06 o 
  -3  14   4       25.74       31.69      3.66 o 
  -2  14   4        0.91        1.50      1.85 o 
  -1  14   4       24.39       21.65      2.04 o 
   0  14   4      168.32      185.86      5.55 o 
   1  14   4        0.01        3.19      1.85 o 
   2  14   4        5.99        4.72      1.85 o 
   3  14   4       89.93       93.41      4.78 o 
   4  14   4        8.93        8.04      2.01 o 
   5  14   4        0.00       -0.56      1.85 o 
   6  14   4        4.78        6.72      2.43 o 
  -6  15   4        0.00       -1.22      3.25 o 
  -5  15   4       54.37       52.41      5.28 o 
  -4  15   4        0.02       -0.41      2.84 o 
  -3  15   4        7.74        8.58      2.33 o 
  -2  15   4        1.19        2.32      1.95 o 
  -1  15   4       44.13       57.23      3.63 o 
   0  15   4       39.85       32.61      2.92 o 
   1  15   4       58.90       55.73      3.31 o 
   2  15   4        0.28       -1.39      2.23 o 
   3  15   4       30.82       38.48      2.32 o 
   4  15   4       24.36       23.08      3.45 o 
   5  15   4        1.40       -1.14      2.03 o 
  -5  16   4        5.35        4.06      3.66 o 
  -4  16   4        0.05       -2.84      2.84 o 
  -3  16   4        0.01        0.87      2.14 o 
  -2  16   4        3.82        3.83      2.24 o 
  -1  16   4       15.87       20.80      3.45 o 
   0  16   4       24.70       26.41     12.39 o 
   1  16   4        0.36       -1.72      1.72 o 
   2  16   4        0.49        0.23      2.64 o 
   3  16   4       34.69       33.01      2.42 o 
   4  16   4        3.62       -1.45      1.95 o 
  -4  17   4       10.04        8.94      4.06 o 
  -3  17   4        0.58       -0.51      2.24 o 
  -2  17   4       27.89       31.18      3.31 o 
  -1  17   4        3.09        3.86      2.24 o 
   0  17   4        6.14        6.97      2.22 o 
   1  17   4        4.61        3.11      2.14 o 
   2  17   4       36.06       33.87      3.22 o 
   3  17   4       10.22        7.37      2.84 o 
  -2  18   4        6.37        9.00      2.92 o 
  -1  18   4       75.15       85.98      4.87 o 
   0  18   4        3.52        3.92      1.72 o 
   1  18   4       23.55       30.67      3.86 o 
  -9   0   5        6.02        2.03      2.03 o 
  -7   0   5       40.80       46.31      3.25 o 
  -5   0   5      484.92      441.74      6.00 o 
  -3   0   5        4.53        0.34      0.74 o 
  -1   0   5       24.21       28.70      1.03 o 
   1   0   5     3253.59     3465.86     24.25 o 
   3   0   5       38.73       41.35      1.47 o 
   5   0   5      140.13      137.10      3.50 o 
   7   0   5       50.47       44.28      4.47 o 
   9   0   5       19.65       26.00      4.47 o 
 -10   1   5        7.67       10.80      2.14 o 
  -9   1   5        0.32        0.00      1.44 o 
  -8   1   5        0.45        1.22      1.44 o 
  -7   1   5       21.29       20.36      1.18 o 
  -6   1   5       27.19       29.37      2.04 o 
  -5   1   5       32.28       32.32      1.13 o 
  -4   1   5      242.02      231.72      2.27 o 
  -3   1   5       72.33       73.00      1.16 o 
  -2   1   5       93.18      122.06      2.69 o 
  -1   1   5      590.73      516.96      3.83 o 
   0   1   5        1.40       11.16      0.53 o 
   1   1   5      122.27      143.07      1.42 o 
   2   1   5      474.95      510.93      4.24 o 
   3   1   5      695.68      632.86      4.44 o 
   4   1   5      206.96      192.58      2.30 o 
   5   1   5      355.94      343.74      4.80 o 
   6   1   5        0.01        1.79      1.68 o 
   7   1   5       36.53       40.40      2.49 o 
   8   1   5        0.95        1.01      1.71 o 
   9   1   5        5.19        8.06      2.72 o 
 -10   2   5       10.73        9.21      2.64 o 
  -9   2   5       13.86        9.81      2.01 o 
  -8   2   5       11.73        9.32      1.31 o 
  -7   2   5       27.77       26.71      1.55 o 
  -6   2   5       79.27       69.72      2.18 o 
  -5   2   5       46.58       41.86      1.91 o 
  -4   2   5      564.55      566.66      4.12 o 
  -3   2   5     2080.00     2199.49     15.25 o 
  -2   2   5      462.47      400.29      3.68 o 
  -1   2   5       94.46      118.19      2.67 o 
   0   2   5     2657.08     2616.39     13.77 o 
   1   2   5      799.23      856.90      5.37 o 
   2   2   5        1.18        2.14      0.41 o 
   3   2   5        0.50        1.73      0.65 o 
   4   2   5     1519.57     1486.50     12.09 o 
   5   2   5       18.62       19.52      1.57 o 
   6   2   5      149.92      149.22      3.44 o 
   7   2   5       44.99       45.08      2.56 o 
   8   2   5        0.31       -1.55      1.55 o 
   9   2   5       15.91       21.25      3.01 o 
 -10   3   5        4.30        6.09      2.14 o 
  -9   3   5       12.81       12.24      1.52 o 
  -8   3   5       22.47       19.09      1.64 o 
  -7   3   5      192.36      193.02      4.42 o 
  -6   3   5        0.34        2.98      1.17 o 
  -5   3   5       58.26       55.32      1.74 o 
  -4   3   5      226.27      230.80      2.84 o 
  -3   3   5       76.71       62.70      1.21 o 
  -2   3   5      339.59      372.85      3.03 o 
  -1   3   5      453.03      411.79      3.20 o 
   0   3   5        3.08       11.51      1.06 o 
   1   3   5      753.54      794.59      4.61 o 
   2   3   5        7.39       13.73      0.61 o 
   3   3   5      454.19      459.74      4.06 o 
   4   3   5      101.80      108.58      2.52 o 
   5   3   5      178.50      167.44      3.48 o 
   6   3   5        0.26       -1.06      1.06 o 
   7   3   5      153.20      159.30      6.71 o 
   8   3   5        9.84        8.15      2.00 o 
   9   3   5       21.75       24.04      2.56 o 
 -10   4   5        0.01        0.69      2.14 o 
  -9   4   5       61.38       71.90      2.81 o 
  -8   4   5       89.03       88.79      4.07 o 
  -7   4   5        0.00        2.03      1.62 o 
  -6   4   5      128.22      122.24      2.92 o 
  -5   4   5      554.71      572.51      7.30 o 
  -4   4   5        3.30        6.27      0.86 o 
  -3   4   5      349.75      351.08      3.10 o 
  -2   4   5      322.63      261.14      2.47 o 
  -1   4   5       19.77       20.14      0.67 o 
   0   4   5       81.42       82.64      1.38 o 
   1   4   5        0.10        7.38      0.45 o 
   2   4   5        2.29        1.92      0.65 o 
   3   4   5       16.41       15.72      0.93 o 
   4   4   5      177.32      179.62      3.17 o 
   5   4   5       47.61       53.72      3.52 o 
   6   4   5       33.77       29.92      1.85 o 
   7   4   5        0.41        0.58      1.38 o 
   8   4   5        0.02        0.73      2.41 o 
   9   4   5        2.23        4.55      1.89 o 
 -10   5   5        0.04       -0.04      1.55 o 
  -9   5   5        0.03        2.45      1.37 o 
  -8   5   5        0.03        2.07      1.56 o 
  -7   5   5       11.30        7.78      2.31 o 
  -6   5   5       29.32       29.99      2.05 o 
  -5   5   5        0.25        3.06      0.95 o 
  -4   5   5       41.75       37.78      1.28 o 
  -3   5   5      181.48      181.28      2.33 o 
  -2   5   5      353.52      404.36      3.37 o 
  -1   5   5      174.08      197.24      1.90 o 
   0   5   5        0.92        4.17      0.55 o 
   1   5   5       30.23       42.47      0.85 o 
   2   5   5       53.35       43.65      1.16 o 
   3   5   5       41.81       46.04      1.33 o 
   4   5   5       84.84       95.15      2.40 o 
   5   5   5       52.41       42.75      1.96 o 
   6   5   5       13.38       16.37      1.61 o 
   7   5   5       45.76       49.27      2.58 o 
   8   5   5        7.34        9.16      3.11 o 
 -10   6   5        0.03       -0.41      1.95 o 
  -9   6   5        0.11       -1.85      1.85 o 
  -8   6   5       16.43       20.57      2.53 o 
  -7   6   5        0.46        1.54      1.36 o 
  -6   6   5       52.55       62.21      2.45 o 
  -5   6   5       94.65       86.93      2.51 o 
  -4   6   5       94.47      108.00      2.16 o 
  -3   6   5      103.57       91.32      1.69 o 
  -2   6   5      580.90      561.06      4.52 o 
  -1   6   5       38.26       49.75      0.96 o 
   0   6   5        0.34        3.22      0.48 o 
   1   6   5      454.23      429.01      5.02 o 
   2   6   5        5.62        6.48      0.73 o 
   3   6   5       32.47       31.77      1.12 o 
   4   6   5       10.06       13.21      1.09 o 
   5   6   5        0.04       -0.67      0.97 o 
   6   6   5       30.51       29.16      1.96 o 
   7   6   5        7.25        9.82      1.56 o 
   8   6   5       17.63       23.51      3.01 o 
  -9   7   5       38.14       39.60      3.58 o 
  -8   7   5       54.85       55.22      2.98 o 
  -7   7   5      378.99      397.33      6.78 o 
  -6   7   5      105.45       99.96      4.11 o 
  -5   7   5      121.74      122.98      2.75 o 
  -4   7   5       29.19       24.39      1.21 o 
  -3   7   5      404.52      380.69      3.77 o 
  -2   7   5       29.68       31.33      0.99 o 
  -1   7   5      901.59      879.48      6.22 o 
   0   7   5      140.51      141.52      2.50 o 
   1   7   5      119.03      128.68      2.25 o 
   2   7   5      135.84      137.48      2.55 o 
   3   7   5      380.38      373.63      4.37 o 
   4   7   5        5.50        4.20      0.98 o 
   5   7   5        0.10        2.75      1.36 o 
   6   7   5        4.61        4.59      1.41 o 
   7   7   5       24.58       26.16      3.25 o 
   8   7   5        0.66        8.94      3.66 o 
  -9   8   5       31.34       31.85      3.58 o 
  -8   8   5       68.55       78.62      4.31 o 
  -7   8   5       49.85       51.86      3.45 o 
  -6   8   5      237.33      235.42      6.32 o 
  -5   8   5       97.19      110.75      3.96 o 
  -4   8   5      307.19      308.68      4.44 o 
  -3   8   5       13.47       13.32      1.10 o 
  -2   8   5      528.36      489.68      4.67 o 
  -1   8   5      295.64      272.36      2.94 o 
   0   8   5      500.66      468.63      4.80 o 
   1   8   5       25.44       22.75      1.23 o 
   2   8   5       46.84       48.11      1.46 o 
   3   8   5       93.84       89.24      2.62 o 
   4   8   5      288.86      258.79      5.17 o 
   5   8   5       19.44       14.74      1.19 o 
   6   8   5        1.86        1.81      2.44 o 
   7   8   5        0.00       -1.95      1.95 o 
   8   8   5       12.35       13.33      2.83 o 
  -9   9   5        1.72       -1.22      3.25 o 
  -8   9   5      141.64      144.91      5.75 o 
  -7   9   5      119.97      128.99      5.17 o 
  -6   9   5        0.11        2.69      1.85 o 
  -5   9   5       87.06       82.48      4.40 o 
  -4   9   5       30.66       32.03      2.00 o 
  -3   9   5        7.95        7.69      1.07 o 
  -2   9   5      176.36      203.69      2.85 o 
  -1   9   5      255.95      250.52      3.38 o 
   0   9   5      598.38      569.17      6.12 o 
   1   9   5        6.62        9.14      1.17 o 
   2   9   5        8.44        9.65      0.97 o 
   3   9   5      190.21      184.07      3.23 o 
   4   9   5        0.27        3.73      1.56 o 
   5   9   5        2.89       -1.42      1.65 o 
   6   9   5       33.33       35.99      4.25 o 
   7   9   5        0.23       -0.94      2.24 o 
  -9  10   5       13.50       10.56      4.47 o 
  -8  10   5        5.91        7.11      2.59 o 
  -7  10   5       60.82       63.77      3.87 o 
  -6  10   5        4.76        5.63      1.95 o 
  -5  10   5       89.58       98.05      3.36 o 
  -4  10   5        0.38        0.28      1.31 o 
  -3  10   5      364.92      388.71      7.10 o 
  -2  10   5        6.55        8.49      1.19 o 
  -1  10   5       11.74       12.67      1.19 o 
   0  10   5      188.92      189.58      3.98 o 
   1  10   5      174.64      175.01      3.33 o 
   2  10   5       10.05        7.22      0.94 o 
   3  10   5        2.84        7.99      2.42 o 
   4  10   5        0.09        3.80      1.56 o 
   5  10   5       27.44       30.17      3.05 o 
   6  10   5        0.00       -0.09      1.85 o 
   7  10   5        1.44        4.47      2.54 o 
  -8  11   5       14.01       18.28      4.47 o 
  -7  11   5        5.36        3.28      2.24 o 
  -6  11   5       23.55       27.18      2.32 o 
  -5  11   5       35.78       33.88      2.32 o 
  -4  11   5       16.55       13.79      1.71 o 
  -3  11   5      132.81      129.36      4.16 o 
  -2  11   5      132.31      143.64      4.47 o 
  -1  11   5      504.55      465.12      6.88 o 
   0  11   5       13.78       18.63      1.51 o 
   1  11   5       33.15       30.73      3.61 o 
   2  11   5        4.66        7.03      1.72 o 
   3  11   5      103.67       95.63      3.39 o 
   4  11   5        8.44        9.46      2.64 o 
   5  11   5        7.69        6.55      2.14 o 
   6  11   5       33.19       45.01      3.41 o 
   7  11   5        0.01       -2.03      2.03 o 
  -8  12   5        0.58        2.84      4.06 o 
  -7  12   5        7.35       13.00      4.06 o 
  -6  12   5       26.91       29.37      2.45 o 
  -5  12   5       15.68       14.62      2.43 o 
  -4  12   5        8.02        9.54      1.85 o 
  -3  12   5       16.65       17.15      3.25 o 
  -2  12   5      527.44      497.33      7.53 o 
  -1  12   5        8.39        9.12      1.27 o 
   0  12   5      141.88      141.15      4.96 o 
   1  12   5       25.14       21.68      2.33 o 
   2  12   5       39.45       47.85      3.01 o 
   3  12   5        3.46        5.98      1.52 o 
   4  12   5       77.06       84.91      3.73 o 
   5  12   5        0.02        2.90      2.44 o 
   6  12   5       15.07       14.57      2.72 o 
  -7  13   5        9.67        7.31      4.47 o 
  -6  13   5        7.85       15.03      4.06 o 
  -5  13   5        1.19        1.22      2.84 o 
  -4  13   5       80.38       84.35      4.27 o 
  -3  13   5      580.28      553.32      8.71 o 
  -2  13   5        2.24        6.09      2.03 o 
  -1  13   5      108.16      103.45      6.70 o 
   0  13   5        1.90        2.28      2.44 o 
   1  13   5       45.11       43.03      3.86 o 
   2  13   5      124.03      124.13      4.58 o 
   3  13   5      193.90      202.84      5.33 o 
   4  13   5        4.80        4.47      1.85 o 
   5  13   5        9.57       10.39      3.05 o 
   6  13   5        1.33        1.17      2.24 o 
  -6  14   5       26.20       32.91      4.87 o 
  -5  14   5       31.18       40.22      4.87 o 
  -4  14   5        9.00        8.12      3.25 o 
  -3  14   5        6.86        4.74      2.14 o 
  -2  14   5      148.96      145.20      5.46 o 
  -1  14   5        6.40        6.09      1.95 o 
   0  14   5        2.31        1.41      2.44 o 
   1  14   5       84.78       81.39      3.98 o 
   2  14   5        0.25       -0.35      1.95 o 
   3  14   5       10.07       14.48      1.89 o 
   4  14   5       26.96       29.98      2.72 o 
   5  14   5       16.25       10.07      3.66 o 
  -6  15   5        1.71       -1.22      3.66 o 
  -5  15   5        1.26       -1.22      3.25 o 
  -4  15   5       63.25       62.97      5.69 o 
  -3  15   5       17.98       15.95      5.28 o 
  -2  15   5        0.61        8.79      2.33 o 
  -1  15   5        0.01        2.21      1.95 o 
   0  15   5       44.93       50.63      3.51 o 
   1  15   5        5.16        7.29      3.45 o 
   2  15   5       15.39       13.38      2.44 o 
   3  15   5       16.89       19.28      2.13 o 
   4  15   5        0.99        0.23      1.95 o 
  -5  16   5        0.33        2.03      3.66 o 
  -4  16   5       17.84       25.98      3.51 o 
  -3  16   5        1.22        1.39      2.43 o 
  -2  16   5        0.49        1.12      2.24 o 
  -1  16   5        4.58        0.29      2.23 o 
   0  16   5        1.78       -1.72      1.72 o 
   1  16   5       58.64       62.19      3.81 o 
   2  16   5        7.57        5.78      4.47 o 
   3  16   5        1.92        2.65      1.85 o 
  -3  17   5       38.05       46.02      4.20 o 
  -2  17   5        4.79        3.78      5.69 o 
  -1  17   5       83.64       86.63      4.87 o 
   0  17   5       19.85       21.64      2.94 o 
   1  17   5        0.47       -1.19      2.14 o 
   2  17   5        0.30       -1.74      1.95 o 
 -10   0   6       38.70       39.00      4.47 o 
  -8   0   6      264.44      268.53      8.53 o 
  -6   0   6     1183.11     1160.66     21.53 o 
  -4   0   6      227.39      189.25      4.36 o 
  -2   0   6      579.21      529.72      6.21 o 
   0   0   6      120.74      143.03      2.37 o 
   2   0   6      692.68      633.35      7.13 o 
   4   0   6      387.13      385.26      8.32 o 
   6   0   6      145.91      147.47      7.72 o 
   8   0   6       30.63       37.78      5.28 o 
 -10   1   6       12.38       16.53      3.25 o 
  -9   1   6       62.45       64.49      3.29 o 
  -8   1   6        5.68        8.18      1.83 o 
  -7   1   6       23.92       16.59      2.03 o 
  -6   1   6      447.30      421.87      7.16 o 
  -5   1   6      134.07      147.98      2.15 o 
  -4   1   6      170.23      169.84      2.47 o 
  -3   1   6      752.76      646.66      5.01 o 
  -2   1   6      353.70      327.49      3.09 o 
  -1   1   6      448.60      481.12      5.32 o 
   0   1   6     3412.59     3267.57     17.16 o 
   1   1   6      212.82      201.33      1.77 o 
   2   1   6       18.99       19.46      0.77 o 
   3   1   6      224.01      231.29      2.46 o 
   4   1   6      197.07      200.69      2.90 o 
   5   1   6      155.58      149.99      3.42 o 
   6   1   6      115.45      107.28      3.64 o 
   7   1   6       15.72       19.38      6.50 o 
   8   1   6        2.02        4.28      3.25 o 
 -10   2   6       12.46       13.19      2.30 o 
  -9   2   6       52.61       44.75      3.45 o 
  -8   2   6       43.44       39.86      2.43 o 
  -7   2   6        2.02        1.62      1.00 o 
  -6   2   6      208.48      196.33      3.48 o 
  -5   2   6      841.12      794.39      7.39 o 
  -4   2   6       27.53       24.23      1.38 o 
  -3   2   6       45.82       57.99      1.47 o 
  -2   2   6      510.48      565.51      4.56 o 
  -1   2   6      364.91      339.46      2.82 o 
   0   2   6      340.99      354.53      2.87 o 
   1   2   6      213.49      199.40      1.84 o 
   2   2   6        0.02        1.11      0.56 o 
   3   2   6       48.15       56.93      1.80 o 
   4   2   6      126.46      123.13      2.48 o 
   5   2   6       16.42       18.20      1.61 o 
   6   2   6        1.27        2.74      1.40 o 
   7   2   6        0.02       -0.46      1.61 o 
   8   2   6        2.07       -1.22      2.30 o 
 -10   3   6        2.96        7.04      2.14 o 
  -9   3   6        0.94        0.20      1.83 o 
  -8   3   6        7.09        6.63      1.24 o 
  -7   3   6       51.98       59.04      1.87 o 
  -6   3   6     1070.09     1014.73     12.37 o 
  -5   3   6        3.01       11.64      1.23 o 
  -4   3   6      448.60      436.67      5.11 o 
  -3   3   6       88.44       89.52      1.81 o 
  -2   3   6      219.88      191.40      2.35 o 
  -1   3   6      889.65      952.45      6.24 o 
   0   3   6     3247.01     3257.24     16.51 o 
   1   3   6        1.00        2.67      0.42 o 
   2   3   6       16.42       19.15      0.84 o 
   3   3   6       53.16       49.29      1.90 o 
   4   3   6       22.89       18.07      1.20 o 
   5   3   6        8.56       13.06      1.51 o 
   6   3   6      157.56      154.78      7.33 o 
   7   3   6        3.02        3.90      2.07 o 
   8   3   6        0.07       -0.44      1.76 o 
 -10   4   6        3.40        0.03      1.85 o 
  -9   4   6        5.86        7.26      1.90 o 
  -8   4   6       23.62       25.84      4.06 o 
  -7   4   6        3.53        4.76      1.56 o 
  -6   4   6       41.68       50.82      3.46 o 
  -5   4   6      506.29      458.78      5.50 o 
  -4   4   6       13.71       18.72      1.21 o 
  -3   4   6      105.03      117.76      2.11 o 
  -2   4   6      272.28      250.32      2.40 o 
  -1   4   6      230.64      258.04      2.45 o 
   0   4   6       85.61       91.14      1.38 o 
   1   4   6      107.09      111.39      1.53 o 
   2   4   6       60.09       52.67      1.24 o 
   3   4   6       12.33       11.76      0.96 o 
   4   4   6      148.08      129.62      3.21 o 
   5   4   6       39.12       41.37      2.32 o 
   6   4   6      103.58      111.55      4.34 o 
   7   4   6       24.43       24.69      3.04 o 
   8   4   6        0.12        0.32      1.80 o 
 -10   5   6        8.70        8.62      1.76 o 
  -9   5   6        0.33        3.37      3.66 o 
  -8   5   6       27.46       24.31      2.43 o 
  -7   5   6        2.36       -1.02      1.44 o 
  -6   5   6      122.25      113.15      2.92 o 
  -5   5   6       54.72       57.96      2.15 o 
  -4   5   6        1.61        1.19      0.84 o 
  -3   5   6       28.66       24.58      1.38 o 
  -2   5   6      125.20      133.63      2.45 o 
  -1   5   6       32.30       34.58      1.00 o 
   0   5   6      300.48      319.40      2.82 o 
   1   5   6       48.87       51.96      1.30 o 
   2   5   6        1.65        2.93      0.81 o 
   3   5   6      219.97      196.67      2.62 o 
   4   5   6       59.74       55.75      1.90 o 
   5   5   6       20.90       19.69      1.51 o 
   6   5   6       23.89       26.86      2.08 o 
   7   5   6        5.13        8.03      1.94 o 
   8   5   6        9.85       10.39      2.35 o 
  -9   6   6        8.48        5.08      2.30 o 
  -8   6   6       34.06       37.11      5.69 o 
  -7   6   6        1.11        1.40      1.31 o 
  -6   6   6        9.95       11.58      1.55 o 
  -5   6   6        1.87        1.83      1.02 o 
  -4   6   6        9.89        4.53      1.43 o 
  -3   6   6       14.70       17.39      0.98 o 
  -2   6   6       73.02       70.09      1.68 o 
  -1   6   6       69.72       70.37      1.46 o 
   0   6   6      587.96      582.63      5.36 o 
   1   6   6       14.61       16.00      0.90 o 
   2   6   6       96.13       94.94      2.00 o 
   3   6   6       66.40       64.74      1.81 o 
   4   6   6        5.17        3.66      1.06 o 
   5   6   6        5.27        5.61      1.82 o 
   6   6   6       21.78       21.31      2.00 o 
   7   6   6       78.39       88.19      3.28 o 
   8   6   6        0.35       -1.19      3.86 o 
  -9   7   6        0.13        1.05      2.43 o 
  -8   7   6        9.20        5.95      1.79 o 
  -7   7   6        5.20       10.98      2.01 o 
  -6   7   6      177.12      193.68      4.52 o 
  -5   7   6        0.49        1.98      1.24 o 
  -4   7   6      110.87      107.53      2.35 o 
  -3   7   6      300.26      270.57      3.64 o 
  -2   7   6      119.29      117.37      2.04 o 
  -1   7   6      153.56      153.03      2.33 o 
   0   7   6      224.06      201.75      2.98 o 
   1   7   6      513.06      506.34      5.26 o 
   2   7   6      196.76      186.60      2.65 o 
   3   7   6       35.88       46.21      2.18 o 
   4   7   6      165.44      180.10      4.06 o 
   5   7   6       10.33       10.98      1.26 o 
   6   7   6       25.58       23.61      1.62 o 
   7   7   6        1.55        1.47      1.51 o 
   8   7   6        0.00       -2.03      2.84 o 
  -9   8   6       18.74       18.31      5.08 o 
  -8   8   6       20.29       17.69      2.87 o 
  -7   8   6       11.78       11.84      2.30 o 
  -6   8   6       43.34       42.79      2.39 o 
  -5   8   6      129.37      131.19      3.74 o 
  -4   8   6        9.10       11.74      2.31 o 
  -3   8   6       99.79      105.99      2.81 o 
  -2   8   6       60.46       61.34      1.78 o 
  -1   8   6      258.28      253.11      3.46 o 
   0   8   6        4.63       11.96      1.05 o 
   1   8   6      562.16      517.50      6.45 o 
   2   8   6       37.96       39.14      1.54 o 
   3   8   6        3.27        2.71      1.17 o 
   4   8   6      172.50      141.71      3.57 o 
   5   8   6       34.12       43.47      2.21 o 
   6   8   6        0.96        1.47      1.64 o 
   7   8   6        7.24        5.49      1.72 o 
  -9   9   6        0.42        1.62      3.45 o 
  -8   9   6        5.23       -0.18      3.05 o 
  -7   9   6        2.34        5.69      2.30 o 
  -6   9   6       40.22       40.14      5.08 o 
  -5   9   6       10.02        7.48      1.64 o 
  -4   9   6       36.11       33.33      2.18 o 
  -3   9   6      160.64      179.98      5.10 o 
  -2   9   6      202.67      194.02      3.72 o 
  -1   9   6      115.44      117.02      2.92 o 
   0   9   6     1049.54      979.44     12.09 o 
   1   9   6       37.74       37.46      1.92 o 
   2   9   6       81.17       66.31      2.06 o 
   3   9   6      128.89      113.99      3.49 o 
   4   9   6      105.68      111.91      4.26 o 
   5   9   6        0.00        2.28      1.85 o 
   6   9   6       26.94       19.85      2.72 o 
   7   9   6        2.19        2.96      2.33 o 
  -8  10   6       15.38       17.65      3.01 o 
  -7  10   6       10.73       13.24      3.05 o 
  -6  10   6        0.68        1.66      2.23 o 
  -5  10   6        1.48        3.16      1.55 o 
  -4  10   6       65.52       72.54      2.95 o 
  -3  10   6        8.67       14.21      1.55 o 
  -2  10   6      414.05      392.70      5.77 o 
  -1  10   6       69.60       67.56      2.81 o 
   0  10   6       42.88       54.20      2.45 o 
   1  10   6        3.40        5.01      1.56 o 
   2  10   6      233.99      232.32      7.29 o 
   3  10   6       27.56       30.26      1.62 o 
   4  10   6       69.00       56.00      5.28 o 
   5  10   6        6.15        2.97      1.85 o 
   6  10   6       57.14       60.60      3.70 o 
   7  10   6        0.57       -2.24      2.24 o 
  -8  11   6        3.85        0.62      2.43 o 
  -7  11   6       11.01       18.03      4.06 o 
  -6  11   6       37.51       44.18      7.52 o 
  -5  11   6       29.90       32.41      2.42 o 
  -4  11   6      300.24      278.64      5.54 o 
  -3  11   6       64.84       76.83      2.93 o 
  -2  11   6       11.58        9.22      1.61 o 
  -1  11   6        9.19        8.52      1.41 o 
   0  11   6       78.43       77.90      3.28 o 
   1  11   6        0.05        0.50      1.16 o 
   2  11   6        2.46       -0.77      1.16 o 
   3  11   6       44.34       47.38      2.56 o 
   4  11   6       78.12       74.04      3.58 o 
   5  11   6       20.13       20.24      4.27 o 
   6  11   6       15.57       15.51      2.72 o 
  -7  12   6        1.68        3.56      2.43 o 
  -6  12   6        6.82        7.77      2.43 o 
  -5  12   6       47.02       49.40      3.79 o 
  -4  12   6        4.37        6.76      2.23 o 
  -3  12   6        9.19       13.95      1.89 o 
  -2  12   6       17.64       20.42      2.56 o 
  -1  12   6       49.56       53.02      3.88 o 
   0  12   6       51.71       51.52      2.29 o 
   1  12   6      112.71       98.71      3.64 o 
   2  12   6       42.80       35.48      3.01 o 
   3  12   6       24.91       29.92      2.28 o 
   4  12   6       16.33       15.53      2.30 o 
   5  12   6       36.03       36.26      3.12 o 
   6  12   6        0.16        4.76      2.43 o 
  -7  13   6        4.29       -3.25      3.66 o 
  -6  13   6       11.51       13.33      2.83 o 
  -5  13   6       15.30       12.40      2.24 o 
  -4  13   6       61.98       67.05      4.47 o 
  -3  13   6        4.59        6.05      1.72 o 
  -2  13   6        0.01        0.00      1.25 o 
  -1  13   6      121.03      114.09      3.29 o 
   0  13   6       52.76       51.05      3.31 o 
   1  13   6        0.20        2.03      2.64 o 
   2  13   6       32.66       37.34      3.22 o 
   3  13   6        3.25        3.86      1.56 o 
   4  13   6       47.00       41.63      3.16 o 
   5  13   6        0.26        1.27      2.14 o 
  -5  14   6        1.28       -2.84      3.25 o 
  -4  14   6       46.37       48.10      3.12 o 
  -3  14   6        1.55        4.16      1.60 o 
  -2  14   6      109.53      118.22      5.26 o 
  -1  14   6       20.27       17.35      2.63 o 
   0  14   6       26.88       23.27      2.70 o 
   1  14   6       17.93       12.28      2.33 o 
   2  14   6        9.82        7.79      3.05 o 
   3  14   6        0.03       -1.64      1.64 o 
   4  14   6        2.82        3.74      2.14 o 
  -5  15   6        2.03        0.81      3.66 o 
  -4  15   6        4.61        4.47      3.66 o 
  -3  15   6       36.56       44.38      6.70 o 
  -2  15   6        3.30        2.95      2.14 o 
  -1  15   6        9.35       12.66      2.54 o 
   0  15   6        0.85        4.72      2.24 o 
   1  15   6        0.41       -1.39      1.95 o 
   2  15   6        4.35        1.38      2.23 o 
   3  15   6       16.71       20.08      2.32 o 
  -4  16   6       30.83       28.44      4.47 o 
  -3  16   6        9.50        7.92      3.45 o 
  -2  16   6       11.35       15.43      2.92 o 
  -1  16   6        0.04        0.28      2.24 o 
   0  16   6        3.66        6.36      2.33 o 
   1  16   6       16.17       15.97      2.84 o 
   2  16   6        0.74        0.00      2.03 o 
  -2  17   6        1.23        1.67      2.43 o 
  -1  17   6        0.51       -0.69      2.64 o 
   0  17   6       54.13       56.62      9.75 o 
  -9   0   7        2.78        1.62      2.03 o 
  -7   0   7        8.33        8.94      2.44 o 
  -5   0   7       24.92       32.50      4.67 o 
  -3   0   7      751.90      694.37     11.02 o 
  -1   0   7      988.62      952.52      8.83 o 
   1   0   7       60.81       65.09      1.69 o 
   3   0   7      205.36      207.67      3.88 o 
   5   0   7       11.86       14.26      3.86 o 
   7   0   7       66.74       79.62      6.50 o 
 -10   1   7        1.08        4.27      2.01 o 
  -9   1   7        8.85       10.73      3.66 o 
  -8   1   7      115.70      117.90      4.16 o 
  -7   1   7        8.87        9.84      1.56 o 
  -6   1   7       59.82       65.64      2.87 o 
  -5   1   7        2.32        0.93      1.01 o 
  -4   1   7        3.90       48.58      4.27 o 
  -3   1   7      110.52       94.30      1.87 o 
  -2   1   7      411.51      354.07      4.60 o 
  -1   1   7       98.23      109.13      1.60 o 
   0   1   7      289.12      295.36      2.58 o 
   1   1   7      490.49      452.04      4.01 o 
   2   1   7        4.75       13.62      0.92 o 
   3   1   7      216.85      200.21      2.74 o 
   4   1   7        8.84        7.97      1.19 o 
   5   1   7       17.97       23.40      2.18 o 
   6   1   7       17.93       20.32      2.87 o 
   7   1   7       10.23       13.19      3.05 o 
   8   1   7        5.02        4.47      2.72 o 
 -10   2   7        5.58        7.82      2.23 o 
  -9   2   7        6.15        8.80      2.01 o 
  -8   2   7        5.03        4.21      1.62 o 
  -7   2   7       22.46       24.32      1.71 o 
  -6   2   7        0.04        2.44      1.00 o 
  -5   2   7      135.80      133.40      2.19 o 
  -4   2   7       51.21       43.75      3.23 o 
  -3   2   7      250.66      236.47      4.88 o 
  -2   2   7        4.34        8.31      0.73 o 
  -1   2   7       69.43       65.47      1.32 o 
   0   2   7      272.60      250.79      2.64 o 
   1   2   7       76.19       78.78      1.54 o 
   2   2   7      729.37      722.44      5.71 o 
   3   2   7       39.18       39.85      1.33 o 
   4   2   7       18.81       16.41      1.06 o 
   5   2   7       77.60       76.37      2.76 o 
   6   2   7       36.59       35.91      2.83 o 
   7   2   7       13.60       18.43      3.01 o 
   8   2   7        0.18        0.81      2.54 o 
 -10   3   7        3.93        7.20      2.14 o 
  -9   3   7       45.98       49.02      3.01 o 
  -8   3   7        0.55       -1.22      1.62 o 
  -7   3   7      150.79      146.17      4.10 o 
  -6   3   7      158.43      148.09      3.55 o 
  -5   3   7       18.35       17.22      1.45 o 
  -4   3   7        6.08        8.85      1.03 o 
  -3   3   7      419.28      389.05      4.88 o 
  -2   3   7        4.35        4.58      0.79 o 
  -1   3   7      154.56      178.32      2.57 o 
   0   3   7       92.87       86.82      1.36 o 
   1   3   7      583.92      570.80      4.87 o 
   2   3   7      233.80      223.24      3.55 o 
   3   3   7      216.48      206.75      3.42 o 
   4   3   7        2.94        2.16      0.95 o 
   5   3   7        0.21       -1.02      1.13 o 
   6   3   7        4.26        5.32      1.61 o 
   7   3   7       78.39       98.60      8.73 o 
   8   3   7        5.30        4.30      4.47 o 
 -10   4   7        4.37        4.24      1.95 o 
  -9   4   7        0.33       -0.61      1.72 o 
  -8   4   7        0.40        2.40      1.56 o 
  -7   4   7      213.76      207.44     11.58 o 
  -6   4   7        2.46        5.31      2.69 o 
  -5   4   7      106.82      106.70      2.93 o 
  -4   4   7       95.44       86.56      2.34 o 
  -3   4   7       24.25       28.90      1.73 o 
  -2   4   7        0.20        3.01      0.80 o 
  -1   4   7      296.35      262.49      2.94 o 
   0   4   7       40.99       36.47      1.97 o 
   1   4   7        1.27        2.27      0.77 o 
   2   4   7      179.81      174.65      2.64 o 
   3   4   7      193.16      198.85      4.06 o 
   4   4   7       51.54       42.40      1.71 o 
   5   4   7        7.36        6.81      1.31 o 
   6   4   7       30.89       38.60      2.11 o 
   7   4   7        7.69        7.99      2.04 o 
   8   4   7        0.66        2.39      2.54 o 
  -9   5   7        0.04        0.81      1.72 o 
  -8   5   7       33.36       35.61      4.27 o 
  -7   5   7       11.56       12.61      2.01 o 
  -6   5   7      155.84      153.67      4.60 o 
  -5   5   7        5.18        6.79      2.52 o 
  -4   5   7      129.27      134.82      2.84 o 
  -3   5   7      177.98      189.12      3.47 o 
  -2   5   7      121.43      112.10      1.95 o 
  -1   5   7      129.33      134.82      2.08 o 
   0   5   7       70.91       58.71      1.77 o 
   1   5   7       21.49       21.49      1.06 o 
   2   5   7      126.43      130.99      3.03 o 
   3   5   7       20.14       25.70      1.11 o 
   4   5   7       33.46       36.59      1.58 o 
   5   5   7        7.78        8.10      1.34 o 
   6   5   7        0.07       -0.35      1.29 o 
   7   5   7        5.62        4.09      1.61 o 
  -9   6   7        2.78        4.17      2.14 o 
  -8   6   7       27.97       25.29      2.59 o 
  -7   6   7        7.25        8.44      1.85 o 
  -6   6   7        2.24        3.51      2.84 o 
  -5   6   7       10.51       10.61      1.47 o 
  -4   6   7      109.43      105.88      2.92 o 
  -3   6   7      105.33      106.60      2.75 o 
  -2   6   7       26.42       30.43      1.17 o 
  -1   6   7      181.16      166.15      2.80 o 
   0   6   7        0.60        3.26      0.82 o 
   1   6   7        0.68        0.41      0.79 o 
   2   6   7        0.24        0.65      0.92 o 
   3   6   7      133.42      133.77      3.93 o 
   4   6   7       54.43       44.00      2.53 o 
   5   6   7       15.16       20.81      1.58 o 
   6   6   7        1.98        1.07      1.35 o 
   7   6   7        1.13        1.42      1.50 o 
  -9   7   7      103.14      123.52      4.88 o 
  -8   7   7        9.93       10.03      2.02 o 
  -7   7   7       33.11       34.66      3.23 o 
  -6   7   7        0.72        2.13      1.32 o 
  -5   7   7       33.04       37.42      2.26 o 
  -4   7   7        2.13        3.07      1.13 o 
  -3   7   7     1000.22      979.19      9.36 o 
  -2   7   7        0.01        1.49      0.91 o 
  -1   7   7       50.48       65.14      2.15 o 
   0   7   7       21.59       24.79      1.52 o 
   1   7   7        9.68       11.80      1.54 o 
   2   7   7        1.17        0.45      0.83 o 
   3   7   7      313.44      291.18      4.61 o 
   4   7   7        3.65        4.02      1.47 o 
   5   7   7       78.91       80.29      4.92 o 
   6   7   7       11.25        3.41      1.26 o 
   7   7   7        9.39       10.44      2.17 o 
  -9   8   7       42.92       50.19      4.06 o 
  -8   8   7       24.85       25.30      3.25 o 
  -7   8   7       49.43       48.20      8.33 o 
  -6   8   7        0.43        1.90      1.55 o 
  -5   8   7        7.84        9.87      1.55 o 
  -4   8   7       41.36       54.40      2.22 o 
  -3   8   7        6.36       12.20      1.29 o 
  -2   8   7       43.13       43.68      2.26 o 
  -1   8   7      182.90      182.70      3.79 o 
   0   8   7       22.85       24.18      1.88 o 
   1   8   7       78.49       74.63      3.75 o 
   2   8   7       50.74       50.05      1.85 o 
   3   8   7        0.79       -0.41      1.31 o 
   4   8   7      120.40      123.34      4.63 o 
   5   8   7       25.58       24.22      2.08 o 
   6   8   7       11.71       14.44      2.06 o 
   7   8   7        1.58        0.55      2.64 o 
  -8   9   7        5.47        3.86      2.59 o 
  -7   9   7       42.30       44.06      3.45 o 
  -6   9   7       45.02       42.39      4.87 o 
  -5   9   7       13.46       14.32      2.30 o 
  -4   9   7       40.39       41.19      2.42 o 
  -3   9   7      271.81      271.47      7.35 o 
  -2   9   7      262.00      268.37      5.15 o 
  -1   9   7       10.75       12.29      2.11 o 
   0   9   7        2.35        3.53      1.22 o 
   1   9   7       26.90       29.25      2.04 o 
   2   9   7      148.96      136.00      3.11 o 
   3   9   7       34.32       32.01      2.02 o 
   4   9   7       21.65       21.23      2.32 o 
   5   9   7        3.39        6.02      1.47 o 
   6   9   7        8.48        8.22      2.54 o 
  -8  10   7        3.76        1.55      2.43 o 
  -7  10   7      106.76      115.47      5.89 o 
  -6  10   7        1.10        3.76      2.14 o 
  -5  10   7        0.74        2.50      1.85 o 
  -4  10   7       12.04       15.25      1.85 o 
  -3  10   7        0.11       -1.24      1.24 o 
  -2  10   7       44.28       42.02      2.93 o 
  -1  10   7      313.37      313.39      5.69 o 
   0  10   7       60.76       57.06      4.45 o 
   1  10   7      116.80       98.18      3.33 o 
   2  10   7        3.36        3.50      1.22 o 
   3  10   7       40.03       44.06      2.15 o 
   4  10   7        2.82        4.28      2.06 o 
   5  10   7       23.60       25.56      3.01 o 
   6  10   7        1.34        0.61      2.24 o 
  -8  11   7       10.33        9.83      3.86 o 
  -7  11   7        3.96       -1.22      2.30 o 
  -6  11   7       26.20       21.32      2.83 o 
  -5  11   7       19.57       25.05      2.83 o 
  -4  11   7        4.75       10.35      1.79 o 
  -3  11   7      152.25      156.74      4.19 o 
  -2  11   7       20.39       23.21      2.00 o 
  -1  11   7        7.44        6.29      1.65 o 
   0  11   7        0.10       -1.28      1.28 o 
   1  11   7       99.82       96.00      3.25 o 
   2  11   7       42.44       38.81      3.21 o 
   3  11   7        9.52        7.61      1.43 o 
   4  11   7       28.79       35.85      3.01 o 
   5  11   7        7.90        6.04      3.66 o 
   6  11   7       13.93       11.78      4.47 o 
  -7  12   7       29.45       33.88      3.58 o 
  -6  12   7        7.86       13.15      2.72 o 
  -5  12   7       13.43       15.42      3.45 o 
  -4  12   7      311.94      311.42      6.22 o 
  -3  12   7       25.91       27.92      2.84 o 
  -2  12   7        0.11        0.93      1.37 o 
  -1  12   7        9.97       12.05      1.71 o 
   0  12   7       79.06       88.26      3.09 o 
   1  12   7       58.61       52.74      2.57 o 
   2  12   7       41.46       42.66      3.31 o 
   3  12   7        1.82        3.66      2.01 o 
   4  12   7        2.86        1.90      2.14 o 
   5  12   7        0.03       -0.15      2.24 o 
  -6  13   7        3.19        1.74      2.33 o 
  -5  13   7       78.31       78.64      4.39 o 
  -4  13   7        4.23       10.92      2.43 o 
  -3  13   7      203.61      200.16      6.70 o 
  -2  13   7        4.81        4.69      1.68 o 
  -1  13   7       63.68       68.04      3.97 o 
   0  13   7       39.11       44.21      2.38 o 
   1  13   7       68.67       69.64      6.70 o 
   2  13   7       19.56       13.71      2.63 o 
   3  13   7       83.14       87.26      4.47 o 
   4  13   7        0.18        0.49      2.14 o 
  -6  14   7        0.26       -1.17      2.33 o 
  -5  14   7       35.33       27.95      2.92 o 
  -4  14   7       39.65       38.23      3.25 o 
  -3  14   7       42.75       44.22      2.92 o 
  -2  14   7        2.60        4.55      1.53 o 
  -1  14   7       42.89       46.34      2.44 o 
   0  14   7        0.26        0.34      1.85 o 
   1  14   7        4.18       -0.89      2.03 o 
   2  14   7       21.47       27.85      4.27 o 
   3  14   7       30.96       24.84      5.89 o 
   4  14   7        2.69        0.81      4.47 o 
  -5  15   7        0.38        2.03      4.06 o 
  -4  15   7       15.35       17.87      4.06 o 
  -3  15   7       15.35       19.09      4.06 o 
  -2  15   7       28.07       40.96      5.28 o 
  -1  15   7        0.04       -0.19      2.33 o 
   0  15   7       21.98       27.60      3.22 o 
   1  15   7       11.33       10.55      2.54 o 
   2  15   7       40.16       45.75      3.90 o 
   3  15   7        1.89        1.02      4.67 o 
  -3  16   7       31.82       30.87      4.87 o 
  -2  16   7        1.40        1.03      2.33 o 
  -1  16   7       14.31       16.18      3.12 o 
   0  16   7       11.84       17.04      2.92 o 
   1  16   7        8.21        8.70      2.63 o 
 -10   0   8       91.72       92.22      6.09 o 
  -8   0   8        5.34        4.06      2.44 o 
  -6   0   8        3.77        6.09      2.03 o 
  -4   0   8      577.89      610.92     10.51 o 
  -2   0   8      129.36      163.22      4.73 o 
   0   0   8      146.36      122.61      2.80 o 
   2   0   8        9.50        6.82      1.31 o 
   4   0   8      164.47      162.91      5.84 o 
   6   0   8       59.18       61.88      3.99 o 
 -10   1   8        2.24        4.55      2.14 o 
  -9   1   8        5.06        2.44      1.72 o 
  -8   1   8       15.42       15.70      2.03 o 
  -7   1   8       11.66       16.98      1.90 o 
  -6   1   8       65.57       66.45      2.49 o 
  -5   1   8      170.72      169.93      3.42 o 
  -4   1   8       10.17       11.45      1.31 o 
  -3   1   8      222.56      209.19      3.13 o 
  -2   1   8      377.00      351.71      4.33 o 
  -1   1   8      123.87      100.18      2.36 o 
   0   1   8      144.10      151.38      2.10 o 
   1   1   8       99.39       86.96      1.68 o 
   2   1   8       73.26       72.09      2.91 o 
   3   1   8      359.93      366.52      4.27 o 
   4   1   8       32.81       33.91      1.67 o 
   5   1   8       19.29       17.09      1.74 o 
   6   1   8        3.33        4.06      1.65 o 
   7   1   8        5.85        2.53      2.13 o 
  -9   2   8        7.39        6.91      2.01 o 
  -8   2   8        0.91        3.66      1.72 o 
  -7   2   8      201.15      188.41      4.86 o 
  -6   2   8        0.06        3.35      3.25 o 
  -5   2   8       32.52       41.23      1.41 o 
  -4   2   8        0.31        1.69      1.06 o 
  -3   2   8      323.19      306.11      3.95 o 
  -2   2   8      122.03      124.99      2.19 o 
  -1   2   8      160.45      147.50      2.22 o 
   0   2   8        0.76        5.16      0.87 o 
   1   2   8      446.97      433.47      4.30 o 
   2   2   8        9.22        9.27      1.04 o 
   3   2   8        1.68        3.69      1.00 o 
   4   2   8       24.16       29.64      1.62 o 
   5   2   8        4.88        2.55      1.31 o 
   6   2   8        3.35        5.49      1.46 o 
   7   2   8       24.99       23.11      3.45 o 
  -9   3   8        0.41        0.61      1.72 o 
  -8   3   8       86.25       82.82      5.28 o 
  -7   3   8        4.79        7.23      2.84 o 
  -6   3   8      255.72      253.25      5.69 o 
  -5   3   8       10.50        9.80      1.64 o 
  -4   3   8      152.47      135.12      3.16 o 
  -3   3   8      222.25      225.06      4.09 o 
  -2   3   8      227.98      215.71      3.09 o 
  -1   3   8       13.60       16.78      1.01 o 
   0   3   8       53.54       51.51      1.71 o 
   1   3   8        2.59        2.91      1.30 o 
   2   3   8        5.04        3.76      0.91 o 
   3   3   8       52.86       50.75      1.69 o 
   4   3   8        3.79        3.27      1.28 o 
   5   3   8       16.07       10.56      2.11 o 
   6   3   8       13.10       14.73      1.72 o 
   7   3   8        8.28       13.58      2.54 o 
  -9   4   8       17.48       21.27      2.43 o 
  -8   4   8       20.19       20.57      2.03 o 
  -7   4   8      137.64      133.24      4.10 o 
  -6   4   8       26.79       30.11      2.30 o 
  -5   4   8        8.53       15.63      1.52 o 
  -4   4   8        9.56        9.63      1.52 o 
  -3   4   8        4.40        3.40      1.04 o 
  -2   4   8       80.13       80.47      1.96 o 
  -1   4   8       11.14       14.08      1.33 o 
   0   4   8      164.97      153.80      2.69 o 
   1   4   8      159.81      171.72      3.12 o 
   2   4   8      144.49      128.97      2.46 o 
   3   4   8      152.35      140.15      2.48 o 
   4   4   8      127.77      124.61      2.78 o 
   5   4   8        0.67       -0.20      1.31 o 
   6   4   8        5.37        2.59      1.52 o 
   7   4   8       60.86       55.38      4.27 o 
  -9   5   8        1.83       -1.62      2.84 o 
  -8   5   8       18.38       20.11      2.30 o 
  -7   5   8      103.95       98.69      6.09 o 
  -6   5   8       43.12       43.80      3.66 o 
  -5   5   8       53.63       50.40      2.87 o 
  -4   5   8        5.04        4.74      1.19 o 
  -3   5   8       43.49       45.90      2.11 o 
  -2   5   8       10.17       13.39      1.99 o 
  -1   5   8      564.79      519.43      7.57 o 
   0   5   8      185.91      196.51      3.00 o 
   1   5   8       59.82       61.12      1.77 o 
   2   5   8       10.52        9.03      1.36 o 
   3   5   8        4.87        8.54      1.36 o 
   4   5   8       21.98       22.69      1.43 o 
   5   5   8       25.45       25.40      1.64 o 
   6   5   8        0.03       -0.13      1.44 o 
   7   5   8       16.65       18.70      5.65 o 
  -9   6   8        0.94       -1.22      1.85 o 
  -8   6   8        4.42        4.67      2.01 o 
  -7   6   8       20.94       23.40      3.05 o 
  -6   6   8       19.66       19.72      2.30 o 
  -5   6   8       56.38       59.36      2.73 o 
  -4   6   8       31.93       36.66      2.02 o 
  -3   6   8      283.68      284.40      5.30 o 
  -2   6   8      746.07      686.75      9.29 o 
  -1   6   8        0.19        2.81      1.05 o 
   0   6   8      219.78      209.04      3.48 o 
   1   6   8        5.17        6.92      1.47 o 
   2   6   8       23.63       23.60      1.59 o 
   3   6   8       58.10       61.64      2.52 o 
   4   6   8       94.26       96.74      2.93 o 
   5   6   8        0.42        0.57      1.05 o 
   6   6   8        0.78        1.52      1.47 o 
   7   6   8       11.77       13.40      2.13 o 
  -9   7   8       13.92       15.77      2.59 o 
  -8   7   8       15.27       17.33      2.59 o 
  -7   7   8        2.01        2.21      1.68 o 
  -6   7   8        4.14        5.55      1.66 o 
  -5   7   8       25.52       27.47      2.08 o 
  -4   7   8        3.39        4.63      1.47 o 
  -3   7   8        5.77        9.64      2.18 o 
  -2   7   8      194.24      195.34      3.68 o 
  -1   7   8      275.45      265.86      4.29 o 
   0   7   8        0.43        0.68      1.21 o 
   1   7   8        1.79        3.23      1.10 o 
   2   7   8        1.71        3.48      1.16 o 
   3   7   8        1.42        2.60      1.26 o 
   4   7   8       41.77       41.27      2.27 o 
   5   7   8        0.25       -0.26      1.52 o 
   6   7   8        4.43        1.25      1.92 o 
  -8   8   8        0.00        0.20      2.30 o 
  -7   8   8       47.09       45.69      3.58 o 
  -6   8   8       24.04       24.79      2.15 o 
  -5   8   8       14.60       22.00      3.24 o 
  -4   8   8        1.89        2.47      1.37 o 
  -3   8   8      180.15      195.24      5.75 o 
  -2   8   8       79.31       76.70      3.28 o 
  -1   8   8      275.34      279.50      5.29 o 
   0   8   8       59.55       66.06      5.40 o 
   1   8   8       13.58       16.86      1.79 o 
   2   8   8       22.05       18.54      1.61 o 
   3   8   8      131.96      143.06      9.40 o 
   4   8   8        5.86        6.54      1.71 o 
   5   8   8        0.03        1.47      1.56 o 
   6   8   8       14.57       17.17      2.32 o 
  -8   9   8        0.45       -1.42      2.30 o 
  -7   9   8        4.46        5.85      2.43 o 
  -6   9   8        0.34        0.20      2.01 o 
  -5   9   8      113.76      118.22      4.88 o 
  -4   9   8        0.16        0.44      1.85 o 
  -3   9   8        9.01       15.44      2.43 o 
  -2   9   8      191.65      212.18      4.82 o 
  -1   9   8       79.99       85.37      3.20 o 
   0   9   8       16.63       19.83      1.85 o 
   1   9   8      117.30      121.74      3.70 o 
   2   9   8        5.00        4.33      1.41 o 
   3   9   8        8.87        8.73      1.64 o 
   4   9   8       13.21       13.65      2.82 o 
   5   9   8       23.33       23.32      3.12 o 
   6   9   8        1.29        0.62      3.66 o 
  -8  10   8        0.67        4.27      2.59 o 
  -7  10   8        2.96        0.00      2.30 o 
  -6  10   8       77.63       78.86      5.69 o 
  -5  10   8       28.34       27.81      3.01 o 
  -4  10   8       39.27       32.95      3.01 o 
  -3  10   8        2.75        2.48      1.55 o 
  -2  10   8        0.13        8.63      1.71 o 
  -1  10   8        0.71        0.95      1.41 o 
   0  10   8      292.55      310.18      5.92 o 
   1  10   8        7.49        7.92      2.01 o 
   2  10   8       30.87       30.02      2.02 o 
   3  10   8        2.40        0.41      1.92 o 
   4  10   8       46.31       50.18      2.63 o 
   5  10   8        3.56        2.13      2.44 o 
  -7  11   8       11.67        9.14      2.87 o 
  -6  11   8       41.44       42.47      3.70 o 
  -5  11   8       52.92       55.20      3.87 o 
  -4  11   8       16.49       12.56      2.43 o 
  -3  11   8        0.01        2.07      2.10 o 
  -2  11   8       41.69       44.48      2.61 o 
  -1  11   8       31.45       32.26      5.48 o 
   0  11   8        1.13        1.62      1.72 o 
   1  11   8       12.85       14.17      1.93 o 
   2  11   8       67.66       64.39      3.21 o 
   3  11   8       45.51       48.99      4.27 o 
   4  11   8       22.79       23.78      2.87 o 
   5  11   8        3.34        3.18      2.43 o 
  -6  12   8       32.77       38.77      3.70 o 
  -5  12   8        0.24        1.65      2.24 o 
  -4  12   8       24.43       20.50      2.83 o 
  -3  12   8       74.48       88.26      3.50 o 
  -2  12   8       52.97       49.57      3.16 o 
  -1  12   8        5.00        3.28      1.85 o 
   0  12   8       17.34       20.34      4.87 o 
   1  12   8       54.42       57.74      4.20 o 
   2  12   8       29.15       32.71      5.12 o 
   3  12   8       56.31       60.29      4.27 o 
   4  12   8        3.42        0.20      2.30 o 
  -6  13   8        0.11       -2.01      2.24 o 
  -5  13   8        1.86        2.80      2.33 o 
  -4  13   8       11.97       12.73      2.84 o 
  -3  13   8       18.02       14.35      2.44 o 
  -2  13   8        8.82       13.18      2.14 o 
  -1  13   8        2.72        7.54      1.85 o 
   0  13   8        0.30        0.59      1.44 o 
   1  13   8       15.86       17.45      2.87 o 
   2  13   8        5.47        5.15      2.54 o 
   3  13   8        4.57        2.44      2.30 o 
  -5  14   8        1.62        2.53      2.54 o 
  -4  14   8       95.53      105.45      4.73 o 
  -3  14   8        0.46        2.06      2.14 o 
  -2  14   8        3.71        4.47      4.06 o 
  -1  14   8        0.01        0.74      1.65 o 
   0  14   8        0.88        2.58      2.64 o 
   1  14   8        0.78        1.39      2.33 o 
   2  14   8        0.00       -0.18      2.24 o 
  -3  15   8        0.70       -1.22      1.95 o 
  -2  15   8        0.12        1.81      1.72 o 
  -1  15   8       13.53       12.59      3.66 o 
   0  15   8        0.15        0.67      2.33 o 
   1  15   8        0.21        1.85      2.54 o 
  -9   0   9       40.36       49.16      4.47 o 
  -7   0   9       21.02       20.33      2.84 o 
  -5   0   9      115.09      108.06      5.28 o 
  -3   0   9     1073.74     1066.41     20.72 o 
  -1   0   9       54.03       45.14      2.03 o 
   1   0   9      167.61      143.97      4.10 o 
   3   0   9       49.98       45.78      4.91 o 
   5   0   9       58.91       69.90      3.27 o 
   7   0   9        3.17        6.80      2.83 o 
  -9   1   9        0.62        2.09      1.85 o 
  -8   1   9       34.43       34.98      4.06 o 
  -7   1   9       17.27       11.79      1.64 o 
  -6   1   9        0.14        0.81      1.24 o 
  -5   1   9        0.07        3.21      2.64 o 
  -4   1   9      352.84      358.19      6.75 o 
  -3   1   9       17.83       27.92      2.14 o 
  -2   1   9       48.52       58.46      2.15 o 
  -1   1   9       68.33       63.79      2.39 o 
   0   1   9       93.08      119.12      3.10 o 
   1   1   9       60.77       58.46      1.94 o 
   2   1   9       69.22       65.50      2.02 o 
   3   1   9       74.53       77.60      2.34 o 
   4   1   9       70.55       71.88      2.41 o 
   5   1   9        3.31        2.33      1.40 o 
   6   1   9       63.42       70.44      4.16 o 
   7   1   9        1.30       -0.02      1.68 o 
  -9   2   9        1.19        1.00      2.84 o 
  -8   2   9        8.46       12.23      3.25 o 
  -7   2   9      133.73      128.22      4.28 o 
  -6   2   9       72.25       80.54      4.67 o 
  -5   2   9        2.43        3.86      1.44 o 
  -4   2   9        8.15        9.55      1.13 o 
  -3   2   9      114.06      118.07      2.85 o 
  -2   2   9      271.76      241.60      4.19 o 
  -1   2   9        0.27       -1.13      1.13 o 
   0   2   9      965.13      933.35     18.82 o 
   1   2   9        0.04        2.95      1.51 o 
   2   2   9        2.40        1.20      0.96 o 
   3   2   9       80.92       73.54      2.21 o 
   4   2   9       24.49       27.87      1.85 o 
   5   2   9        4.57        7.04      1.65 o 
   6   2   9       12.71       13.01      2.03 o 
  -9   3   9        1.59        2.47      1.85 o 
  -8   3   9       46.15       44.02      2.32 o 
  -7   3   9       75.13       59.72      4.47 o 
  -6   3   9        6.62        8.75      1.41 o 
  -5   3   9        8.84        6.00      1.31 o 
  -4   3   9       17.32       19.72      3.25 o 
  -3   3   9       67.18       65.48      4.27 o 
  -2   3   9        4.82        5.24      1.24 o 
  -1   3   9        7.03        5.26      1.26 o 
   0   3   9      308.28      308.29      4.68 o 
   1   3   9       29.52       27.81      1.88 o 
   2   3   9        0.01       -0.45      0.84 o 
   3   3   9       22.15       24.99      1.45 o 
   4   3   9       11.21       12.19      2.29 o 
   5   3   9        2.04        0.68      1.44 o 
   6   3   9       22.99       21.64      2.05 o 
  -9   4   9       19.22       15.44      3.66 o 
  -8   4   9        0.35        4.06      2.44 o 
  -7   4   9       60.94       56.98      2.70 o 
  -6   4   9       42.99       50.86      2.83 o 
  -5   4   9       63.46       62.32      3.12 o 
  -4   4   9       22.98       20.03      2.13 o 
  -3   4   9       59.78       53.96      2.87 o 
  -2   4   9       14.77       13.36      1.61 o 
  -1   4   9        7.00        6.49      1.23 o 
   0   4   9      453.47      437.72      5.86 o 
   1   4   9      112.20      110.64      2.87 o 
   2   4   9        1.57       -1.10      1.10 o 
   3   4   9        1.20        1.78      0.94 o 
   4   4   9       21.60       16.20      1.60 o 
   5   4   9        1.21        2.69      1.31 o 
   6   4   9       29.43       25.46      2.13 o 
  -9   5   9        0.65        4.06      3.25 o 
  -8   5   9       49.66       45.09      2.83 o 
  -7   5   9       80.87       68.08      3.41 o 
  -6   5   9       66.14       67.38      3.29 o 
  -5   5   9        3.25        6.19      1.85 o 
  -4   5   9       60.07       65.69      3.29 o 
  -3   5   9       14.04       17.58      1.50 o 
  -2   5   9       18.69       21.43      1.67 o 
  -1   5   9       25.30       22.92      2.34 o 
   0   5   9      454.65      418.94      5.69 o 
   1   5   9        1.21        3.05      1.22 o 
   2   5   9       36.45       36.27      2.35 o 
   3   5   9       19.61       29.67      2.35 o 
   4   5   9       11.04       12.74      2.02 o 
   5   5   9        1.48        0.51      1.47 o 
   6   5   9       78.15       78.62      2.93 o 
  -8   6   9        5.03        5.71      2.14 o 
  -7   6   9        0.37       -0.41      1.72 o 
  -6   6   9       23.08       21.16      2.30 o 
  -5   6   9       84.24       87.56      3.73 o 
  -4   6   9       40.26       33.30      2.26 o 
  -3   6   9      123.36      131.30      3.80 o 
  -2   6   9       10.66       11.69      2.56 o 
  -1   6   9        1.00        1.83      1.22 o 
   0   6   9      174.09      157.79      3.39 o 
   1   6   9       73.60       81.03      2.93 o 
   2   6   9        0.75       -1.88      1.97 o 
   3   6   9       29.48       30.16      2.42 o 
   4   6   9       83.72       79.83      3.52 o 
   5   6   9        0.05        1.48      1.79 o 
   6   6   9        6.35        7.36      2.26 o 
  -8   7   9        3.46        3.49      2.14 o 
  -7   7   9       36.15       39.84      3.16 o 
  -6   7   9        1.28        3.83      1.71 o 
  -5   7   9       17.89       14.90      1.85 o 
  -4   7   9        1.07        0.00      1.53 o 
  -3   7   9       30.31       32.25      2.18 o 
  -2   7   9        1.87        6.61      2.66 o 
  -1   7   9        0.44       -0.10      1.37 o 
   0   7   9       47.01       49.14      3.16 o 
   1   7   9        0.21        1.55      1.16 o 
   2   7   9        0.80        0.51      1.22 o 
   3   7   9       13.72       14.61      1.72 o 
   4   7   9       20.51       19.11      2.35 o 
   5   7   9        0.66        0.87      1.91 o 
   6   7   9       54.02       54.83      3.99 o 
  -8   8   9        4.79       11.37      3.66 o 
  -7   8   9        6.86        7.31      2.43 o 
  -6   8   9       54.82       66.54      3.03 o 
  -5   8   9       18.67       13.82      2.59 o 
  -4   8   9       28.52       28.03      2.26 o 
  -3   8   9        0.24       -0.06      3.45 o 
  -2   8   9      109.78       99.73      6.30 o 
  -1   8   9       36.82       42.13      3.16 o 
   0   8   9       12.64       19.40      2.02 o 
   1   8   9        4.78        3.56      1.31 o 
   2   8   9       24.68       31.25      1.96 o 
   3   8   9        0.55        2.14      1.47 o 
   4   8   9      100.63      103.21      5.93 o 
   5   8   9       13.56       16.77      2.32 o 
  -7   9   9        0.01        4.01      2.43 o 
  -6   9   9       38.82       45.76      5.69 o 
  -5   9   9        9.88        9.56      2.30 o 
  -4   9   9      200.18      199.88      6.32 o 
  -3   9   9        1.19        1.02      2.01 o 
  -2   9   9        0.83        1.12      1.85 o 
  -1   9   9       24.06       32.72      2.26 o 
   0   9   9      273.67      276.93      8.07 o 
   1   9   9       15.33        7.72      1.79 o 
   2   9   9       42.12       43.83      2.40 o 
   3   9   9       19.99       23.09      2.18 o 
   4   9   9        3.07       -0.86      1.83 o 
   5   9   9        0.26        0.90      1.85 o 
  -7  10   9        9.41       13.81      2.87 o 
  -6  10   9        0.27        5.89      2.59 o 
  -5  10   9       63.41       69.04      4.16 o 
  -4  10   9       11.06       10.95      2.59 o 
  -3  10   9       49.66       48.36      5.48 o 
  -2  10   9       11.72        9.32      2.43 o 
  -1  10   9       16.09       19.69      2.11 o 
   0  10   9        0.19       -0.28      1.47 o 
   1  10   9      100.30      107.96      3.80 o 
   2  10   9        1.99        0.81      1.64 o 
   3  10   9        9.97       14.02      1.96 o 
   4  10   9        0.62        1.01      1.76 o 
  -6  11   9       17.22       24.26      6.09 o 
  -5  11   9       28.78       30.39      3.29 o 
  -4  11   9        6.35        5.33      5.48 o 
  -3  11   9       16.95       24.39      3.01 o 
  -2  11   9        3.07        3.74      2.18 o 
  -1  11   9       48.90       43.88      2.71 o 
   0  11   9      112.48      114.98      4.60 o 
   1  11   9        9.33        9.73      3.05 o 
   2  11   9       13.84       19.32      2.02 o 
   3  11   9        4.44        2.79      1.71 o 
   4  11   9       11.32       10.36      1.96 o 
  -6  12   9       62.52       72.21      4.60 o 
  -5  12   9        3.40        4.06      2.72 o 
  -4  12   9       11.17       11.16      2.72 o 
  -3  12   9        0.78        2.62      2.24 o 
  -2  12   9      124.52      136.56      4.42 o 
  -1  12   9        1.22        1.81      1.85 o 
   0  12   9        6.22        6.23      2.14 o 
   1  12   9        3.67        0.81      1.85 o 
   2  12   9        2.36        1.25      1.85 o 
   3  12   9        0.62        1.06      1.61 o 
  -5  13   9        4.20        4.15      2.63 o 
  -4  13   9       45.03       39.12      3.70 o 
  -3  13   9       32.03       38.92      3.51 o 
  -2  13   9       16.23       15.96      2.59 o 
  -1  13   9        9.94       12.78      2.43 o 
   0  13   9        1.14        2.22      1.85 o 
   1  13   9        2.31        1.59      1.85 o 
   2  13   9       22.02       14.22      3.66 o 
  -4  14   9        1.93        3.70      2.54 o 
  -3  14   9        3.33        6.09      2.84 o 
  -2  14   9        6.25        6.22      2.24 o 
  -1  14   9        0.04        1.00      2.44 o 
   0  14   9        1.61        2.28      1.85 o 
   1  14   9       24.21       23.56      4.06 o 
  -8   0  10       59.86       61.34      4.87 o 
  -6   0  10       12.44        9.75      2.84 o 
  -4   0  10       34.95       43.47      3.66 o 
  -2   0  10        7.88        8.12      2.44 o 
   0   0  10       22.18       19.96      2.64 o 
   2   0  10       40.55       49.17      2.83 o 
   4   0  10        1.54       -0.29      1.95 o 
   6   0  10        0.01        2.03      3.45 o 
  -9   1  10       17.11       15.16      2.59 o 
  -8   1  10        1.61        2.03      2.64 o 
  -7   1  10       16.07       17.91      2.30 o 
  -6   1  10       14.93       18.21      2.14 o 
  -5   1  10       37.31       36.57      2.59 o 
  -4   1  10       19.76       16.67      2.01 o 
  -3   1  10      292.73      298.82      6.32 o 
  -2   1  10       12.50        8.10      1.22 o 
  -1   1  10       23.40       31.39      2.90 o 
   0   1  10       67.17       69.75      2.69 o 
   1   1  10      141.48      143.19      3.22 o 
   2   1  10        0.24        3.26      1.23 o 
   3   1  10      111.99      107.12      2.74 o 
   4   1  10        0.85        2.19      1.40 o 
   5   1  10       25.53       26.31      2.21 o 
   6   1  10        0.70        1.00      1.72 o 
  -9   2  10       34.05       30.43      2.87 o 
  -8   2  10       16.75       15.94      4.33 o 
  -7   2  10        4.77        3.05      2.64 o 
  -6   2  10        1.43        2.59      1.88 o 
  -5   2  10       87.38       93.67      4.87 o 
  -4   2  10        2.39        7.13      1.72 o 
  -3   2  10        3.23        5.71      1.34 o 
  -2   2  10        2.10        0.93      1.13 o 
  -1   2  10       63.98       68.29      2.56 o 
   0   2  10        1.66        1.55      1.45 o 
   1   2  10       20.28       20.16      1.79 o 
   2   2  10       10.69       12.28      1.24 o 
   3   2  10       45.29       42.69      1.86 o 
   4   2  10        1.86        1.38      1.41 o 
   5   2  10        3.59        1.33      1.59 o 
   6   2  10        0.25       -0.44      1.71 o 
  -8   3  10        0.01        1.42      1.47 o 
  -7   3  10       14.22       21.94      3.66 o 
  -6   3  10       62.66       79.22      5.28 o 
  -5   3  10       11.97       11.16      1.43 o 
  -4   3  10       36.41       41.44      2.33 o 
  -3   3  10        2.47        2.80      1.24 o 
  -2   3  10      114.10      105.10      2.95 o 
  -1   3  10       17.63       17.01      2.12 o 
   0   3  10       14.83       20.07      1.79 o 
   1   3  10       12.83       11.74      1.51 o 
   2   3  10       33.21       32.47      2.02 o 
   3   3  10       13.21       13.36      1.45 o 
   4   3  10        0.41        1.65      1.37 o 
   5   3  10       11.21       10.63      1.77 o 
   6   3  10        3.75        2.29      2.86 o 
  -8   4  10        4.14        2.44      2.84 o 
  -7   4  10       20.91       17.47      3.66 o 
  -6   4  10        0.02       -1.00      1.56 o 
  -5   4  10       15.73       11.86      1.85 o 
  -4   4  10       76.43       71.80      2.80 o 
  -3   4  10       44.30       45.07      2.72 o 
  -2   4  10       37.77       36.44      2.02 o 
  -1   4  10       20.41       23.01      1.68 o 
   0   4  10       12.87       15.89      1.50 o 
   1   4  10       16.90       15.15      1.61 o 
   2   4  10       39.60       40.26      2.17 o 
   3   4  10       80.90       77.39      3.36 o 
   4   4  10        1.42       -0.20      1.95 o 
   5   4  10        2.50        2.79      2.40 o 
  -8   5  10        1.32        6.91      3.25 o 
  -7   5  10       27.27       25.41      2.24 o 
  -6   5  10        6.09        5.19      1.85 o 
  -5   5  10       24.16       25.55      2.43 o 
  -4   5  10        0.02       -0.61      2.23 o 
  -3   5  10      402.45      382.17      6.41 o 
  -2   5  10        1.39        5.02      1.52 o 
  -1   5  10      152.99      162.02      4.10 o 
   0   5  10       24.69       27.43      1.81 o 
   1   5  10        2.21        3.47      1.31 o 
   2   5  10        5.36        3.18      1.93 o 
   3   5  10      165.57      166.55      4.68 o 
   4   5  10        0.53       -0.28      1.79 o 
   5   5  10        0.06        2.23      2.92 o 
  -8   6  10        7.06        5.50      2.14 o 
  -7   6  10       21.71       19.01      2.43 o 
  -6   6  10        0.11        3.87      2.44 o 
  -5   6  10       46.71       40.39      3.86 o 
  -4   6  10      176.79      175.09      5.17 o 
  -3   6  10      108.83      112.89      3.71 o 
  -2   6  10       89.81       94.02      6.22 o 
  -1   6  10      161.56      158.05      3.63 o 
   0   6  10        0.35        2.50      1.15 o 
   1   6  10        6.11        5.15      1.64 o 
   2   6  10       16.43       17.79      2.37 o 
   3   6  10       56.31       56.80      4.52 o 
   4   6  10        0.11        1.90      1.88 o 
   5   6  10       10.52        9.62      2.75 o 
  -8   7  10        0.03       -1.42      2.01 o 
  -7   7  10        0.18       -1.83      2.01 o 
  -6   7  10       40.09       35.01      2.87 o 
  -5   7  10       19.25       21.36      2.24 o 
  -4   7  10        0.24       -1.02      1.68 o 
  -3   7  10      178.89      202.25      4.98 o 
  -2   7  10        4.28        4.76      1.61 o 
  -1   7  10        0.28       -1.47      1.85 o 
   0   7  10       42.87       43.72      4.27 o 
   1   7  10        1.52        0.96      2.07 o 
   2   7  10        0.79        0.81      1.71 o 
   3   7  10        8.28        8.80      2.11 o 
   4   7  10       24.40       23.48      2.49 o 
   5   7  10        0.08       -0.55      2.02 o 
  -7   8  10        7.87       10.97      3.66 o 
  -6   8  10        3.78        5.03      2.24 o 
  -5   8  10       14.81       18.71      5.75 o 
  -4   8  10        0.00       -0.41      2.01 o 
  -3   8  10      126.61      120.21      5.02 o 
  -2   8  10        1.51        3.85      2.14 o 
  -1   8  10       46.53       51.00      3.45 o 
   0   8  10       14.81       10.58      2.59 o 
   1   8  10        1.41        4.17      1.61 o 
   2   8  10        2.62        2.53      1.79 o 
   3   8  10       10.26        8.51      2.20 o 
   4   8  10        6.80        9.40      2.26 o 
  -7   9  10       43.12       52.05      4.16 o 
  -6   9  10       22.92       27.16      3.45 o 
  -5   9  10        0.58        2.44      2.30 o 
  -4   9  10        2.05        0.61      2.23 o 
  -3   9  10       22.83       25.62      3.16 o 
  -2   9  10       10.39       16.26      2.59 o 
  -1   9  10       86.49       88.67      4.45 o 
   0   9  10        7.59       11.67      3.45 o 
   1   9  10       18.05       22.05      3.86 o 
   2   9  10        1.29        1.75      1.79 o 
   3   9  10       37.90       43.37      2.95 o 
   4   9  10        1.32       -1.62      2.30 o 
  -6  10  10       14.64       15.11      3.01 o 
  -5  10  10        0.03        1.42      2.30 o 
  -4  10  10       25.16       35.95      3.45 o 
  -3  10  10        1.16       -1.83      2.01 o 
  -2  10  10       38.88       41.91      3.45 o 
  -1  10  10        5.65        7.36      3.86 o 
   0  10  10        3.14        4.04      2.43 o 
   1  10  10       30.12       28.01      3.12 o 
   2  10  10       57.82       61.90      3.27 o 
   3  10  10        7.75        7.79      2.43 o 
  -6  11  10        0.31        2.16      2.72 o 
  -5  11  10        6.27        8.42      2.72 o 
  -4  11  10       16.00       19.72      3.01 o 
  -3  11  10       34.58       40.44      3.66 o 
  -2  11  10        2.21        3.35      2.43 o 
  -1  11  10       54.17       47.25      3.70 o 
   0  11  10       23.46       17.75      3.01 o 
   1  11  10       64.52       66.26      3.27 o 
   2  11  10        0.09        3.01      1.79 o 
   3  11  10       20.73       23.14      2.49 o 
  -5  12  10        7.19        8.73      2.87 o 
  -4  12  10       12.98       13.93      2.83 o 
  -3  12  10        6.96        5.73      3.25 o 
  -2  12  10        8.57       13.84      2.84 o 
  -1  12  10       94.40      106.13      5.15 o 
   0  12  10        3.99        4.87      3.25 o 
   1  12  10       19.58       19.88      5.08 o 
   2  12  10        0.89       -1.27      2.14 o 
  -3  13  10        0.10        1.52      2.24 o 
  -2  13  10       14.30       14.56      2.83 o 
  -1  13  10        0.32        1.22      3.25 o 
   0  13  10       12.03       14.19      2.72 o 
  -7   0  11       52.08       61.55      3.45 o 
  -5   0  11      112.36       93.84      5.28 o 
  -3   0  11       46.30       41.44      4.06 o 
  -1   0  11      103.21      101.16      5.69 o 
   1   0  11        2.69        4.03      1.72 o 
   3   0  11      101.50      106.70      4.39 o 
   5   0  11        4.98        2.08      2.54 o 
  -8   1  11        3.37        3.25      2.01 o 
  -7   1  11        5.50        6.30      2.01 o 
  -6   1  11       36.51       42.64      4.06 o 
  -5   1  11       31.38       34.87      4.67 o 
  -4   1  11      124.38      112.48      4.16 o 
  -3   1  11       26.11       25.35      2.59 o 
  -2   1  11       85.66       97.71      7.72 o 
  -1   1  11        4.84        6.39      1.26 o 
   0   1  11       70.50       68.91      2.69 o 
   1   1  11       76.05       72.44      2.94 o 
   2   1  11        0.60        1.18      1.14 o 
   3   1  11        0.34        1.88      1.52 o 
   4   1  11       37.18       35.99      2.33 o 
   5   1  11        0.62       -0.21      1.76 o 
  -8   2  11        3.94        2.71      1.64 o 
  -7   2  11        4.67        5.69      2.01 o 
  -6   2  11        0.06       -0.81      1.41 o 
  -5   2  11        6.37        4.47      2.01 o 
  -4   2  11      131.06      137.33      9.34 o 
  -3   2  11        9.86        8.23      2.01 o 
  -2   2  11       29.99       30.46      1.77 o 
  -1   2  11        1.46        0.12      1.22 o 
   0   2  11        6.56        3.32      1.47 o 
   1   2  11        8.41       11.60      1.79 o 
   2   2  11       69.54       66.25      3.03 o 
   3   2  11       17.69       19.63      1.69 o 
   4   2  11        3.90        4.10      1.58 o 
   5   2  11        1.76       -0.64      1.58 o 
  -8   3  11        3.03        5.42      2.14 o 
  -7   3  11        9.28        8.87      2.14 o 
  -6   3  11       15.39       15.45      3.86 o 
  -5   3  11      115.40      124.87      3.67 o 
  -4   3  11        0.14        2.92      1.22 o 
  -3   3  11        6.04        6.73      1.57 o 
  -2   3  11       20.12       25.29      2.13 o 
  -1   3  11        4.81        3.78      1.55 o 
   0   3  11        4.13        3.06      1.55 o 
   1   3  11      103.94      107.65      6.89 o 
   2   3  11        5.31        7.54      1.64 o 
   3   3  11       10.82        8.83      2.08 o 
   4   3  11       16.62       14.79      2.37 o 
   5   3  11        0.04        0.74      1.61 o 
  -8   4  11        5.59        2.84      3.25 o 
  -7   4  11       27.72       24.78      4.06 o 
  -6   4  11        1.95        0.81      2.44 o 
  -5   4  11        3.33        3.45      1.65 o 
  -4   4  11       90.79       98.67      3.23 o 
  -3   4  11        2.14        4.50      1.65 o 
  -2   4  11        0.29        2.03      1.41 o 
  -1   4  11      116.59      114.03      3.42 o 
   0   4  11       33.51       29.47      1.99 o 
   1   4  11       38.69       37.17      2.22 o 
   2   4  11        9.02        9.06      1.95 o 
   3   4  11       12.48       17.42      4.01 o 
   4   4  11       13.86       13.13      2.46 o 
  -7   5  11        7.34        8.94      3.25 o 
  -6   5  11       37.63       36.25      5.89 o 
  -5   5  11        0.18        1.78      1.85 o 
  -4   5  11        9.70       11.96      2.14 o 
  -3   5  11        0.06        1.99      1.73 o 
  -2   5  11      160.09      161.36      6.70 o 
  -1   5  11       11.37       14.32      1.64 o 
   0   5  11       58.99       58.61      2.52 o 
   1   5  11       39.96       42.23      2.71 o 
   2   5  11        0.26        2.03      1.79 o 
   3   5  11       16.22       12.91      2.80 o 
   4   5  11       59.04       62.31      4.16 o 
  -7   6  11       30.78       34.78      2.83 o 
  -6   6  11        6.77        3.45      2.23 o 
  -5   6  11        1.93        3.05      2.23 o 
  -4   6  11       22.84       22.59      2.59 o 
  -3   6  11        2.75        9.67      2.64 o 
  -2   6  11       10.74       15.94      1.76 o 
  -1   6  11       87.62       99.34      4.22 o 
   0   6  11       59.19       61.85      2.98 o 
   1   6  11       18.00       11.15      2.00 o 
   2   6  11        0.12        1.55      1.79 o 
   3   6  11        4.23        7.85      2.11 o 
   4   6  11        2.48        4.58      2.18 o 
  -7   7  11        6.61        2.74      2.14 o 
  -6   7  11        0.01        1.42      3.05 o 
  -5   7  11       19.93       26.28      2.87 o 
  -4   7  11        5.16        8.32      1.88 o 
  -3   7  11        2.07        4.49      1.71 o 
  -2   7  11       18.32       24.96      2.32 o 
  -1   7  11       26.01       28.66      3.29 o 
   0   7  11        2.30        4.01      1.85 o 
   1   7  11       16.84       19.57      2.32 o 
   2   7  11        0.22        0.42      1.71 o 
   3   7  11        5.39        7.75      2.26 o 
   4   7  11       37.33       41.41      3.12 o 
  -6   8  11        0.00        2.03      3.25 o 
  -5   8  11        7.30        8.08      2.54 o 
  -4   8  11        0.25       -1.11      2.14 o 
  -3   8  11       72.24       70.15      8.73 o 
  -2   8  11        2.23       -0.41      2.01 o 
  -1   8  11        8.07        4.30      2.43 o 
   0   8  11       75.16       99.49      4.86 o 
   1   8  11        1.72        0.85      1.79 o 
   2   8  11        8.99        9.32      2.18 o 
   3   8  11        0.27        0.81      2.11 o 
  -6   9  11       59.21       62.60      4.28 o 
  -5   9  11       14.66       19.23      3.01 o 
  -4   9  11        0.03        0.62      2.14 o 
  -3   9  11       10.87       12.39      2.72 o 
  -2   9  11       51.46       60.50      5.89 o 
  -1   9  11        9.46       10.36      2.59 o 
   0   9  11       49.23       58.70      4.02 o 
   1   9  11       20.88       25.96      2.63 o 
   2   9  11        2.97        0.44      2.02 o 
   3   9  11        1.04        1.68      2.18 o 
  -5  10  11        8.45        8.40      2.72 o 
  -4  10  11        0.18       -0.72      2.43 o 
  -3  10  11       35.02       44.52      3.73 o 
  -2  10  11        7.12        7.25      2.72 o 
  -1  10  11       40.06       48.49      3.87 o 
   0  10  11        6.46       14.32      3.01 o 
   1  10  11        0.19        3.16      2.54 o 
   2  10  11        5.34        1.37      3.01 o 
  -4  11  11        0.01       -2.30      2.30 o 
  -3  11  11       16.35       15.18      3.16 o 
  -2  11  11       12.31       20.73      3.16 o 
  -1  11  11        0.32       -0.22      2.43 o 
   0  11  11       14.35       20.14      6.09 o 
   1  11  11        3.73        5.08      3.86 o 
  -3  12  11        0.86       -0.62      2.43 o 
  -2  12  11        2.50        2.26      2.54 o 
  -1  12  11        3.15        5.13      2.72 o 
  -6   0  12       48.72       56.06      4.87 o 
  -4   0  12        7.20        8.94      3.25 o 
  -2   0  12       63.14       69.87      5.28 o 
   0   0  12       95.63       94.25      6.09 o 
   2   0  12        1.46        4.09      3.45 o 
   4   0  12        3.07       -1.55      2.24 o 
  -7   1  12       18.05       16.91      2.11 o 
  -6   1  12        6.34        7.45      2.14 o 
  -5   1  12       10.63       13.19      2.30 o 
  -4   1  12       13.19       12.20      2.30 o 
  -3   1  12        9.95        4.67      2.01 o 
  -2   1  12       39.37       40.50      3.16 o 
  -1   1  12        8.94       10.33      2.43 o 
   0   1  12        0.10        1.85      1.47 o 
   1   1  12        4.57        6.04      1.83 o 
   2   1  12       25.53       31.28      2.49 o 
   3   1  12       12.55       13.09      2.23 o 
   4   1  12        1.34        2.90      1.68 o 
  -7   2  12        2.17        3.76      2.14 o 
  -6   2  12        1.16        1.50      2.42 o 
  -5   2  12        0.54        1.22      2.01 o 
  -4   2  12        0.05        2.84      2.01 o 
  -3   2  12       98.04      113.19      9.75 o 
  -2   2  12        7.06        5.08      2.30 o 
  -1   2  12       11.61        8.78      1.76 o 
   0   2  12       10.74       10.72      1.67 o 
   1   2  12       43.35       41.49      2.69 o 
   2   2  12        1.20        3.44      1.91 o 
   3   2  12       37.89       34.23      3.12 o 
   4   2  12        1.58       -0.26      2.08 o 
  -7   3  12        7.01        2.44      2.01 o 
  -6   3  12       17.79       14.51      2.64 o 
  -5   3  12        8.54        7.75      1.88 o 
  -4   3  12       50.63       58.33      3.58 o 
  -3   3  12        0.00        1.73      1.26 o 
  -2   3  12        2.39        1.84      1.43 o 
  -1   3  12        8.02        5.05      1.61 o 
   0   3  12        7.41        8.71      1.68 o 
   1   3  12        5.07        3.01      1.79 o 
   2   3  12       27.76       29.19      2.22 o 
   3   3  12        4.41        9.00      2.15 o 
  -7   4  12       21.47       22.34      4.06 o 
  -6   4  12       56.55       61.75      5.28 o 
  -5   4  12        2.28        1.22      2.84 o 
  -4   4  12       14.67       13.50      1.72 o 
  -3   4  12       15.23       19.52      2.01 o 
  -2   4  12        0.07       -1.55      1.55 o 
  -1   4  12      163.61      136.94      3.97 o 
   0   4  12       57.64       51.60      2.73 o 
   1   4  12       27.40       24.16      2.69 o 
   2   4  12        1.62        1.06      1.91 o 
   3   4  12       32.99       33.91      3.68 o 
  -6   5  12        0.46        1.22      3.25 o 
  -5   5  12       67.35       62.32      3.31 o 
  -4   5  12        0.02       -0.41      1.72 o 
  -3   5  12       18.89       18.64      2.02 o 
  -2   5  12       62.19       57.19      4.62 o 
  -1   5  12       13.85       10.95      2.96 o 
   0   5  12        4.61        5.79      2.76 o 
   1   5  12       15.74       16.27      2.32 o 
   2   5  12        7.91       10.88      2.37 o 
   3   5  12        2.35       -1.32      3.14 o 
  -6   6  12       83.85       93.59     11.37 o 
  -5   6  12        0.92        1.02      2.01 o 
  -4   6  12       13.01       10.84      3.86 o 
  -3   6  12        3.53        5.20      2.14 o 
  -2   6  12        6.83        9.67      1.95 o 
  -1   6  12       68.66       62.99      2.97 o 
   0   6  12       57.16       63.80      3.18 o 
   1   6  12        0.32        0.87      1.79 o 
   2   6  12        0.29        0.33      1.95 o 
   3   6  12        3.68        4.93      2.26 o 
  -6   7  12        0.05       -0.20      2.01 o 
  -5   7  12       31.94       33.82      3.01 o 
  -4   7  12        4.21        4.67      2.30 o 
  -3   7  12        7.03        7.63      2.00 o 
  -2   7  12       81.05       75.22      9.55 o 
  -1   7  12        2.58        0.86      2.24 o 
   0   7  12       35.87       35.52      2.71 o 
   1   7  12        0.21        1.79      2.02 o 
   2   7  12        3.92        3.10      2.18 o 
  -5   8  12        6.61        5.28      3.66 o 
  -4   8  12        7.07        5.97      2.72 o 
  -3   8  12        9.27       16.05      3.01 o 
  -2   8  12        0.02        2.30      2.54 o 
  -1   8  12        9.88        7.23      2.72 o 
   0   8  12        0.03       -0.60      1.85 o 
   1   8  12       15.19       11.38      2.26 o 
   2   8  12        5.68        1.45      2.02 o 
  -4   9  12        6.21        5.79      4.47 o 
  -3   9  12        0.55       -1.62      2.84 o 
  -2   9  12       10.38       11.94      3.01 o 
  -1   9  12        5.06        7.29      4.27 o 
   0   9  12       11.95       10.16      2.87 o 
   1   9  12       20.74       16.33      2.49 o 
  -3  10  12        0.62        4.02      2.72 o 
  -2  10  12        2.07        2.05      2.72 o 
  -1  10  12       10.11        8.53      2.87 o 
   0  10  12       60.92       62.49      5.48 o 
  -5   0  13        7.40        9.75      3.25 o 
  -3   0  13       86.56       86.53      6.09 o 
  -1   0  13        0.90        3.25      3.25 o 
   1   0  13       68.23       65.00      6.09 o 
  -6   1  13        2.91        1.62      2.30 o 
  -5   1  13        9.18        8.05      2.43 o 
  -4   1  13        2.24       11.19      2.59 o 
  -3   1  13        4.94        4.67      2.30 o 
  -2   1  13        0.28        0.22      2.84 o 
  -1   1  13       14.13       14.32      2.59 o 
   0   1  13        9.49        8.33      2.64 o 
   1   1  13        1.01        1.44      2.35 o 
   2   1  13        2.84        4.53      1.81 o 
  -6   2  13       31.40       32.46      3.44 o 
  -5   2  13        1.88        2.84      2.30 o 
  -4   2  13        3.27        2.03      3.05 o 
  -3   2  13       11.81        8.73      2.59 o 
  -2   2  13       14.35       18.67      3.05 o 
  -1   2  13        6.88       10.75      3.25 o 
   0   2  13       11.74       11.87      1.81 o 
   1   2  13       12.84       14.18      2.02 o 
   2   2  13        3.46        4.30      1.96 o 
  -6   3  13        0.02        5.28      2.30 o 
  -5   3  13       20.52       15.71      2.26 o 
  -4   3  13        2.46        4.06      2.30 o 
  -3   3  13       41.25       52.25      4.67 o 
  -2   3  13        0.01        1.22      2.30 o 
  -1   3  13        5.07       10.15      1.77 o 
   0   3  13        8.82        7.55      3.60 o 
   1   3  13        0.04        0.69      1.85 o 
   2   3  13        1.79        0.94      2.64 o 
  -5   4  13        1.00        4.47      3.25 o 
  -4   4  13       13.91       12.06      2.18 o 
  -3   4  13       54.19       51.48      2.85 o 
  -2   4  13        3.86        5.73      1.92 o 
  -1   4  13        3.98        4.82      1.79 o 
   0   4  13        0.69        2.83      1.85 o 
   1   4  13       14.18       15.97      2.72 o 
   2   4  13        3.06        4.00      2.15 o 
  -5   5  13        9.02        6.09      3.25 o 
  -4   5  13       12.34       17.05      2.33 o 
  -3   5  13        1.58        3.18      1.52 o 
  -2   5  13        0.57        0.53      1.61 o 
  -1   5  13        8.01        4.68      1.85 o 
   0   5  13       23.62       26.57      4.87 o 
   1   5  13        0.25       -0.88      2.02 o 
  -5   6  13        3.35        2.60      5.28 o 
  -4   6  13       61.89       62.48      3.86 o 
  -3   6  13       40.43       39.40      3.45 o 
  -2   6  13        5.15        5.92      1.95 o 
  -1   6  13        0.67        5.04      2.08 o 
   0   6  13        0.57        0.34      1.85 o 
   1   6  13        4.83        7.11      2.32 o 
  -4   7  13        1.40       -2.84      2.84 o 
  -3   7  13        1.74        2.84      3.25 o 
  -2   7  13        1.81        3.48      2.54 o 
  -1   7  13       55.28       59.15      3.28 o 
   0   7  13        6.75        7.47      2.37 o 
  -2   8  13       20.77       20.68      3.29 o 
  -1   8  13        0.31        3.16      5.69 o 
  -4   0  14        1.28       -1.22      3.25 o 
  -2   0  14        3.39        1.22      3.25 o 
   0   0  14        5.91        1.22      3.66 o 
  -4   1  14       20.76       10.18      2.72 o 
  -3   1  14        7.17       11.98      2.87 o 
  -2   1  14        3.56        6.50      2.59 o 
  -1   1  14        1.69       -0.20      2.64 o 
   0   1  14        8.13       10.68      3.01 o 
  -4   2  14        0.00        4.13      2.43 o 
  -3   2  14        1.40        1.79      2.43 o 
  -2   2  14        0.33        0.20      2.30 o 
  -1   2  14       34.46       37.55      4.47 o 
   0   2  14        1.85        3.45      2.59 o 
  -3   3  14        0.46       -0.57      2.84 o 
  -2   3  14       47.51       43.75      3.73 o 
  -1   3  14        1.44        1.62      3.45 o 
  -3   4  14       28.64       35.89      4.06 o 
  -2   4  14        4.56        5.09      3.66 o 
  -1   4  14       18.63       21.59      2.27 o 
                                                 
